# Supplementary material for: Protein expression plasticity contributes to heat and drought tolerance of date palm
Source: Oecologia. 2021 Apr 21;197(4):903–19. doi: 10.1007/s00442-021-04907-w (PMC8591023; doi:10.1007/s00442-021-04907-w)
Supplement: Supplementary file 2 — Supplementary file2 (Table S2) (XLSX 195 kb) [file 442_2021_4907_MOESM2_ESM.xlsx]

## Sheet: Discriminant Proteins
			Green plant db			Date palm (Phoenix db)
No. Protein	Peptides	Unique peptides	Accession	Description	Confidence score	Accession	Description	Confidence score	VIP Score	cvSE	Function		Mean SC	Mean SD	Mean WC	Mean WD		se SC	se SD	se WC	se WD		log2 (SC/WC)	log2 (SD/SC)	log2 (WD/WC)		pvalue (SC/WC)	pvalue (SD/SC)	pvalue (WD/WC)	adj. pvalue (SC/WC)	adj. pvalue (SD/SC)	adj. pvalue (WD/WC)
1376	SENPVVLFEHVLLYNLK	1	Q2QM55	Q2QM55|ODPB3_ORYSJ Pyruvate dehydrogenase E1 component subunit beta-3, chloroplastic OS=Oryza sativa subsp. japonica GN=Os12g0616900 PE=2 SV=1	52.66	XP_008775370.1	PREDICTED: pyruvate dehydrogenase E1 component subunit beta-2, chloroplastic [Phoenix dactylifera]	45.97	1.97652	1.13119	Primary metabolism		447836	243499	368903	298176		16803.1	28025.1	17377.7	26204.1		0.279729	-0.879052	-0.307077		0.00600679	0.00549755	0.0852106	0.0180876	0.0781379	0.48089
1395	IVVAYEPVWAIGTGK	1	P85814	P85814|TPIS_PLAOI Triosephosphate isomerase (Fragments) OS=Platanus orientalis PE=1 SV=1	129.02				1.95495	0.808426	Primary metabolism		1.01859e+07	5.43044e+06	7.72894e+06	6.18551e+06		913694	653523	581631	469483		0.398224	-0.907427	-0.321378		0.0148259	0.00884077	0.0732854	0.0297837	0.0843163	0.502483
1261	MTPQPGVPVEEAGAAVAAESSTGTWTTVWTDGLTSLDR	1	Q3ZJ74	Q3ZJ74|RBL_PSEAK Ribulose bisphosphate carboxylase large chain OS=Pseudendoclonium akinetum GN=rbcL PE=3 SV=2	729.92				1.90503	0.683995	Photosynthesis		5.65636e+06	3.9505e+06	4.84312e+06	3.05784e+06		484516	747962	145058	392996		0.223938	-0.517839	-0.663425		0.129309	0.0166933	0.0208688	0.152096	0.106121	0.6195
71	NNAIVCNIGHFDNEIDMHGLETYPGVK	2	P50246	P50246|SAHH_MEDSA Adenosylhomocysteinase OS=Medicago sativa GN=SAHH PE=2 SV=1	219.82	XP_008776857.1	PREDICTED: adenosylhomocysteinase-like [Phoenix dactylifera]	49.07	1.87104	1.34734	Stress response		530665	1.6396e+06	1.22569e+06	2.27869e+06		110244	200134	156750	836229		-1.20772	1.62747	0.89461		0.0169505	0.000191444	0.0860441	0.0325046	0.01957	0.479973
1251	AICIVHNETATGVTNDISAVR	6	Q56YA5;P84188	Q56YA5|SGAT_ARATH Serine--glyoxylate aminotransferase OS=Arabidopsis thaliana GN=AGT1 PE=1 SV=2	456.73				1.8477	0.999986	N metabolism		1.41823e+08	9.66656e+07	1.15782e+08	9.98852e+07		7.01114e+06	1.19619e+07	6.00537e+06	5.86417e+06		0.292676	-0.553016	-0.21307		0.0146332	0.0102996	0.0519863	0.0300728	0.0858333	0.511333
1344	LQVIVFGK	1	P27081	P27081|ADT2_SOLTU ADP,ATP carrier protein, mitochondrial (Fragment) OS=Solanum tuberosum GN=ANT1 PE=2 SV=1	295.07				1.84172	0.623226	Transport		3.48796e+06	1.9974e+06	2.93118e+06	2.45159e+06		152676	132430	163960	376850		0.250904	-0.804258	-0.257765		0.0280368	1.72103e-05	0.168925	0.0448217	0.007004	0.433395
1226	ANVYLDSSGK	3	Q9FZ47	Q9FZ47|ACR11_ARATH ACT domain-containing protein ACR11 OS=Arabidopsis thaliana GN=ACR11 PE=1 SV=1	88.15	XP_008778446.1	PREDICTED: ACT domain-containing protein DS12, chloroplastic [Phoenix dactylifera]	37.88	1.7687	1.34202	Amino acids & protein metabolism		2.19907e+07	1.48362e+07	1.94648e+07	1.73916e+07		1.20506e+06	681150	1.18052e+06	1.22726e+06		0.176022	-0.567765	-0.162479		0.0699922	0.00169548	0.146039	0.0911987	0.0636727	0.462313
1100	LEGELLEYYGLK	1	Q9LI74	Q9LI74|CHUP1_ARATH Protein CHUP1, chloroplastic OS=Arabidopsis thaliana GN=CHUP1 PE=1 SV=1	36.97	XP_008810982.1	PREDICTED: protein CHUP1, chloroplastic [Phoenix dactylifera]	38.44	1.74593	1.18063	Structural		692823	399276	437471	328484		58498.5	103241	39230.8	59779.8		0.663299	-0.7951	-0.413364		0.000531882	0.0390952	0.100536	0.00810704	0.129581	0.464045
1151	GLPGVLWVLPDSYIDVK	1	Q9LPZ1	Q9LPZ1|MORF9_ARATH Multiple organellar RNA editing factor 9, chloroplastic OS=Arabidopsis thaliana GN=MORF9 PE=1 SV=1	74.02	XP_017698982.1	PREDICTED: multiple organellar RNA editing factor 9, chloroplastic-like [Phoenix dactylifera]	48.53	1.72179	0.726255	Gene expression / Protein formation		1.15114e+07	8.99032e+06	8.06266e+06	6.33008e+06		920111	945393	231449	692442		0.513742	-0.356626	-0.349033		0.0136719	0.0923706	0.0357265	0.0293503	0.173078	0.550667
1204	LSNSLVQAVALLR	1	Q8LPR9	Q8LPR9|TI110_ARATH Protein TIC110, chloroplastic OS=Arabidopsis thaliana GN=TIC110 PE=1 SV=1	107.57	XP_008779251.1	PREDICTED: protein TIC110, chloroplastic-like, partial [Phoenix dactylifera]	96.19	1.71787	1.03976	Transport		2.34932e+06	1.59515e+06	2.38549e+06	1.95453e+06		135535	106575	102974	183082		-0.0220375	-0.55855	-0.287458		0.411525	0.00128218	0.0903188	0.424386	0.05356	0.458889
1488	LEEIGVLYWHLDPK	1	Q7XEJ5;A1L4T4	Q7XEJ5|MTND4_ORYSJ 1,2-dihydroxy-3-keto-5-methylthiopentene dioxygenase 4 OS=Oryza sativa subsp. japonica GN=ARD4 PE=2 SV=1	46.26				1.71475	0.393685	N metabolism		628869	173181	1.52023e+06	751788		81038.7	10188.7	148791	105424		-1.27346	-1.86048	-1.01589		1.163e-05	0.00110257	0.0224565	0.001239	0.05665	0.605733
16	VVTVSPYYAQELVSAVDK	1	Q00775	Q00775|SSG1_SOLTU Granule-bound starch synthase 1, chloroplastic/amyloplastic OS=Solanum tuberosum GN=WAXY PE=1 SV=1	41.42				1.70872	0.726734	Primary metabolism		15803.7	80486.2	18022.8	81726.8		6075.07	172402	6393.79	137781		-0.189561	2.34848	2.18099		0.392177	0.0426476	0.0335282	0.408807	0.129314	0.585083
1393	MIAPIIDELAK	2	P48384;P07591	P48384|TRXM_PEA Thioredoxin M-type, chloroplastic OS=Pisum sativum PE=2 SV=1	61.01	XP_008795234.1	PREDICTED: thioredoxin M-type, chloroplastic-like [Phoenix dactylifera]	37.39	1.66286	0.801929	Stress response		2.93589e+07	1.50918e+07	2.88914e+07	2.31346e+07		3.35271e+06	1.31883e+06	2.93815e+06	2.59483e+06		0.0231583	-0.960034	-0.32059		0.454735	0.000911826	0.14791	0.457759	0.05356	0.45219
1435	MIVYQDLLSGDELLSDSFPYK	1	Q9ZRX0	Q9ZRX0|TCTP_PSEMZ Translationally-controlled tumor protein homolog OS=Pseudotsuga menziesii GN=TCTP PE=2 SV=1	218.34	XP_008800821.1	PREDICTED: translationally-controlled tumor protein homolog isoform X1 [Phoenix dactylifera]	79.56	1.656	0.743215	Cell/development		2.07293e+06	833312	1.92531e+06	1.64325e+06		272279	74804.7	163493	185420		0.106586	-1.31475	-0.228533		0.285841	0.00754918	0.118222	0.312715	0.0835135	0.450545
101	DAYCLLNFGDSITTDHISPAGSIHK	1	Q6YZX6	Q6YZX6|ACOC_ORYSJ Putative aconitate hydratase, cytoplasmic OS=Oryza sativa subsp. japonica GN=Os08g0191100 PE=3 SV=1	315.88	XP_008785050.1	PREDICTED: aconitate hydratase, cytoplasmic-like [Phoenix dactylifera]	29.85	1.63054	0.583906	Primary metabolism		1.87736e+06	4.9418e+06	5.42421e+06	6.80886e+06		634316	840670	296115	1.08695e+06		-1.53071	1.39633	0.328		0.0176801	0.0671271	0.15381	0.033638	0.152508	0.436268
1416	TVPPAVPGIVFLSGGQSEEEATLNLNAMNK	1	O65581	O65581|ALFC5_ARATH Fructose-bisphosphate aldolase 5, cytosolic OS=Arabidopsis thaliana GN=FBA5 PE=1 SV=1	238.15	XP_008782993.1	PREDICTED: fructose-bisphosphate aldolase, cytoplasmic isozyme 1 [Phoenix dactylifera]	71.23	1.62542	0.758998	Primary metabolism		7.74815e+06	3.96639e+06	8.53783e+06	6.12333e+06		818234	699799	1.35883e+06	651390		-0.140016	-0.966026	-0.479554		0.126137	0.0170865	0.134693	0.152528	0.103	0.436504
1380	IGGVAADLPYGWIDK	1	A1EA65;A8Y9E3;B3TNA5;P12133;A0A391;A0ZZ91;A4GGF2;Q49KU2	A1EA65|NDHH_AGRST NAD(P)H-quinone oxidoreductase subunit H, chloroplastic OS=Agrostis stolonifera GN=ndhH-A PE=3 SV=1	164				1.61256	0.809566	Photosynthesis		1.33376e+06	768838	934985	674747		158882	172639	155896	116785		0.512482	-0.794746	-0.470597		0.0272351	0.024185	0.15822	0.0435586	0.111101	0.44349
1285	IIAEYIWIGGTGIDLR	1	P38559	P38559|GLNA1_MAIZE Glutamine synthetase root isozyme 1 OS=Zea mays GN=GLN6 PE=2 SV=1	270.85				1.5879	0.568356	N metabolism		3.70188e+06	2.57594e+06	1.85825e+06	1.37241e+06		546391	352907	216300	197157		0.994316	-0.523162	-0.437234		0.0191519	0.105093	0.015056	0.0345683	0.197043	0.688333
1300	DYGAELFVNGEIVQR	3	O22793	O22793|MORF2_ARATH Multiple organellar RNA editing factor 2, chloroplastic OS=Arabidopsis thaliana GN=MORF2 PE=1 SV=1	293.08	XP_008802961.1	PREDICTED: multiple organellar RNA editing factor 2, chloroplastic-like [Phoenix dactylifera]	67.46	1.57734	0.698106	Transport		1.34213e+07	8.16357e+06	1.59348e+07	1.34449e+07		906426	480228	1.43745e+06	911535		-0.247656	-0.717253	-0.245125		0.0283624	0.00459473	0.15233	0.0446486	0.0824	0.439362
1313	GQALAYLLK	3	Q9SJ66;Q5IH13;Q5IH14;Q9C8J4;Q6YXW6	Q9SJ66|SPP2_ARATH Probable sucrose-phosphatase 2 OS=Arabidopsis thaliana GN=SPP2 PE=2 SV=2	150.57	XP_008807286.1	PREDICTED: sucrose-phosphatase 2-like [Phoenix dactylifera]	21.24	1.57195	0.862719	Primary metabolism		6.46231e+06	3.9411e+06	6.3586e+06	5.97259e+06		370040	363573	199042	205392		0.0233402	-0.71345	-0.0903523		0.424272	0.00323054	0.162413	0.432569	0.06592	0.431895
1339	VLELVHIAANK	1	P34899;Q94C74	P34899|GLYM_PEA Serine hydroxymethyltransferase, mitochondrial OS=Pisum sativum PE=1 SV=1	1071.12	XP_008810278.1	PREDICTED: serine hydroxymethyltransferase, mitochondrial [Phoenix dactylifera]	47.27	1.56434	1.14974	N metabolism		6.40219e+07	3.85122e+07	5.57666e+07	4.69215e+07		4.64149e+06	4.32006e+06	5.33652e+06	6.89416e+06		0.199164	-0.733252	-0.249153		0.0803493	0.00998799	0.251117	0.10104	0.0876596	0.44697
245	EAGSTMDVVAAQTK	2	P12863;P34937;P48497	P12863|TPIS_MAIZE Triosephosphate isomerase, cytosolic OS=Zea mays PE=3 SV=3	326.23				1.55881	1.37033	Primary metabolism		2.78532e+06	4.55426e+06	2.69896e+06	4.2714e+06		162772	753608	395841	1.27658e+06		0.0454416	0.70937	0.662306		0.448154	0.00812209	0.146173	0.460025	0.08343	0.458889
1066	VWPIEGVK	1	O24045	O24045|RBS_MUSAC Ribulose bisphosphate carboxylase small chain, chloroplastic OS=Musa acuminata GN=RBCS1 PE=2 SV=1	85.87	XP_008797838.1	PREDICTED: ribulose bisphosphate carboxylase small chain, chloroplastic-like [Phoenix dactylifera]	13.69	1.54321	0.708515	Primary metabolism		2.67742e+09	2.16163e+09	1.87621e+09	1.52133e+09		6.2189e+07	3.19827e+08	1.06649e+08	1.86572e+08		0.513018	-0.308718	-0.30249		0.00504394	0.0853904	0.0957141	0.01652	0.165189	0.472
1160	VDPQPGVPPEEAGAAVAAESSTGTWTTVWTDGLTSLDR	3	P36479	P36479|RBL_ASACA Ribulose bisphosphate carboxylase large chain (Fragment) OS=Asarum canadense GN=rbcL PE=3 SV=1	2037.57				1.53478	0.930918	Primary metabolism		1.50142e+07	1.12555e+07	1.29455e+07	8.31377e+06		1.49585e+06	2.92016e+06	723749	1.70997e+06		0.21388	-0.415706	-0.638876		0.182407	0.0914121	0.0305246	0.203115	0.173574	0.64015
1278	ILIDVSR	1	B8AUI3	B8AUI3|GLO3_ORYSI Peroxisomal (S)-2-hydroxy-acid oxidase GLO3 OS=Oryza sativa subsp. indica GN=GLO3 PE=3 SV=1	78.18	XP_008787823.1	PREDICTED: peroxisomal (S)-2-hydroxy-acid oxidase GLO5 isoform X1 [Phoenix dactylifera]	15.74	1.5316	0.752378	Photosynthesis		4.95262e+07	3.32068e+07	5.14734e+07	4.10071e+07		6.69636e+06	2.97083e+06	3.47668e+06	4.47581e+06		-0.0556361	-0.576714	-0.327952		0.377862	0.0617405	0.127221	0.399338	0.14938	0.462845
1347	AQQEEIGDGANLTISFAGELLQNAEELIR	4	Q94K05	Q94K05|TCPQ_ARATH T-complex protein 1 subunit theta OS=Arabidopsis thaliana GN=CCT8 PE=1 SV=1	165.39	XP_008803950.1	PREDICTED: T-complex protein 1 subunit theta [Phoenix dactylifera]	53.7	1.53061	0.995382	Gene expression / Protein formation		1.64103e+07	9.05974e+06	1.24697e+07	1.09501e+07		1.09968e+06	903440	1.82186e+06	988094		0.396172	-0.857061	-0.187492		0.0348848	0.0122578	0.290397	0.0527555	0.093283	0.467852
272	GFDDEMR	1	P48642;O04955	P48642|GSHRC_ORYSJ Glutathione reductase, cytosolic OS=Oryza sativa subsp. japonica GN=GRC2 PE=2 SV=2	32.87	XP_008789436.1	PREDICTED: glutathione reductase, cytosolic [Phoenix dactylifera]	14.84	1.52204	0.467429	Stress response		1.27562e+06	1.60264e+06	2.6166e+06	3.35547e+06		92754.1	176332	231192	422426		-1.03649	0.329246	0.358822		0.0009948	0.141869	0.113144	0.00771453	0.220153	0.428585
261	DTSQDEAGTAAVK	1	O65570	O65570|VILI4_ARATH Villin-4 OS=Arabidopsis thaliana GN=VLN4 PE=1 SV=1	31.41	XP_008781818.1	PREDICTED: villin-4-like [Phoenix dactylifera]	36.54	1.52106	0.697617	Structural		155445	228604	103247	153138		6544.38	48509.7	8714.57	20646.1		0.590301	0.556448	0.568735		0.0059613	0.0317611	0.00877263	0.0182206	0.123215	1
544	FEEDLDAMLPK	2	Q9ZRI8	Q9ZRI8|FDH_HORVU Formate dehydrogenase, mitochondrial OS=Hordeum vulgare PE=2 SV=1	55.87	XP_008787955.1	PREDICTED: formate dehydrogenase, mitochondrial [Phoenix dactylifera]	13.84	1.51603	0.757155	stress response		131640	555893	126732	705369		285254	160647	51486	42837.6		0.0548083	2.07822	2.47659		0.489352	0.236212	0.0239837	0.494792	0.309969	0.583059
1053	LVDAFPGQSIDFFGALR	1	P10871	P10871|RCA_SPIOL Ribulose bisphosphate carboxylase/oxygenase activase, chloroplastic OS=Spinacia oleracea PE=1 SV=2	1597.97	XP_008785539.1	PREDICTED: ribulose bisphosphate carboxylase/oxygenase activase 2, chloroplastic isoform X1 [Phoenix dactylifera]	64.49	1.49756	0.537838	Photosynthesis		4.38453e+08	3.61129e+08	2.74492e+08	2.45059e+08		2.9776e+07	3.80916e+07	1.29047e+07	2.25625e+07		0.675658	-0.279908	-0.163635		0.00222048	0.138168	0.218734	0.0116487	0.221846	0.422605
1208	AAYALSQNLK	1	P46225	P46225|TPIC_SECCE Triosephosphate isomerase, chloroplastic OS=Secale cereale PE=1 SV=1	42.62	XP_008799414.1	PREDICTED: triosephosphate isomerase, chloroplastic-like [Phoenix dactylifera]	31.81	1.49692	0.701113	Primary metabolism		4.39382e+07	3.0027e+07	3.00741e+07	2.9356e+07		3.22096e+06	1.71658e+06	2.22423e+06	1.7981e+06		0.546952	-0.549216	-0.034866		0.00900139	0.0184465	0.404624	0.0225273	0.104451	0.476081
1295	IGHFVEAQILEAIGIDYIDESEVLTPADDAHHINK	2	Q9AT63	Q9AT63|PDX1_GINBI Probable pyridoxal 5'-phosphate synthase subunit PDX1 OS=Ginkgo biloba GN=PDX1 PE=2 SV=1	83.49				1.48848	1.18377	Primary metabolism		6.74202e+06	4.24205e+06	6.73964e+06	5.61749e+06		695418	402749	461487	678652		0.000508325	-0.66842	-0.262747		0.498559	0.00567666	0.191002	0.501214	0.07828	0.413
531	QYYYLSVLTR	1	P93566	P93566|PSBP_SOLTU Oxygen-evolving enhancer protein 2, chloroplastic OS=Solanum tuberosum GN=PSBP PE=2 SV=1	39				1.47603	0.583783	Photosynthesis		3.45357e+07	3.54658e+07	1.53233e+07	1.15252e+07		2.6541e+06	1.49131e+06	1.10859e+06	423402		1.17237	0.038338	-0.410935		0.000135326	0.404996	0.0135387	0.00444769	0.431414	0.826
1408	VPGLGLQLDASELNLLYK	1	Q93ZW0	Q93ZW0|G6PD4_ARATH Glucose-6-phosphate 1-dehydrogenase 4, chloroplastic OS=Arabidopsis thaliana GN=At1g09420 PE=2 SV=1	80.31	XP_008781063.1	PREDICTED: glucose-6-phosphate 1-dehydrogenase 4, chloroplastic isoform X1 [Phoenix dactylifera]	64.41	1.46473	0.915248	Primary metabolism		554545	325258	271907	177653		190214	99236.8	21669.5	34305.8		1.02819	-0.769719	-0.614057		0.0290194	0.259234	0.0555171	0.0460654	0.314024	0.502783
1302	LIASPDMMPK	1	P49208	P49208|RK1_PEA 50S ribosomal protein L1, chloroplastic (Fragment) OS=Pisum sativum GN=RPL1 PE=2 SV=1	44.09	XP_008782038.1	PREDICTED: 50S ribosomal protein L1, chloroplastic [Phoenix dactylifera]	27.76	1.46363	0.47994	Gene expression / Protein formation		6.76651e+06	4.31001e+06	7.33694e+06	6.49569e+06		657095	469059	435446	483391		-0.116767	-0.65072	-0.175696		0.138953	0.0122808	0.188604	0.162416	0.0915556	0.421882
1340	ESVIGAVPK	2	Q41864;Q9ZP20	Q41864|TRXM_MAIZE Thioredoxin M-type, chloroplastic OS=Zea mays GN=TRM1 PE=2 SV=1	49.04	XP_008795234.1	PREDICTED: thioredoxin M-type, chloroplastic-like [Phoenix dactylifera]	28.95	1.45987	1.01477	Stress response		4.04168e+07	2.3089e+07	3.56033e+07	2.9793e+07		6.53916e+06	3.04497e+06	3.54639e+06	3.22467e+06		0.182946	-0.807748	-0.257037		0.194522	0.0255553	0.169374	0.212656	0.116435	0.430736
1229	EGLLVGISSGAAAVAAIR	1	Q9XEA8;P38076	Q9XEA8|CYSK2_ORYSJ Cysteine synthase OS=Oryza sativa subsp. japonica GN=RCS3 PE=2 SV=1	216.81	XP_008797336.1	PREDICTED: cysteine synthase [Phoenix dactylifera]	99.04	1.4537	0.734576	N metabolism		1.33335e+06	952040	449661	410858		176607	93946.4	40503.3	51680.8		1.56815	-0.485962	-0.130197		0.00135835	0.045137	0.230545	0.00947869	0.126122	0.431773
1117	EAVNVSLQNLLTYPFVK	4	P40880	P40880|CAHC_HORVU Carbonic anhydrase, chloroplastic OS=Hordeum vulgare PE=2 SV=1	219.54	XP_008801824.1	PREDICTED: carbonic anhydrase, chloroplastic isoform X2 [Phoenix dactylifera]	136.9	1.45363	0.472768	Primary metabolism		2.227e+08	1.7334e+08	1.36063e+08	1.0017e+08		2.25698e+07	2.07382e+07	1.27422e+07	2.21247e+07		0.710834	-0.361496	-0.44182		0.00636007	0.0287793	0.172303	0.01888	0.121918	0.410585
1275	IESENLLHR	1	O48964;Q39472	O48964|IDI1_CAMAC Isopentenyl-diphosphate Delta-isomerase I OS=Camptotheca acuminata GN=IPI1 PE=2 SV=1	98.15	XP_008776530.1	PREDICTED: isopentenyl-diphosphate Delta-isomerase I-like [Phoenix dactylifera]	38.56	1.45289	1.36741	Secondary metabolism		6.11511e+06	4.13005e+06	5.98918e+06	4.91206e+06		613034	696560	518919	397777		0.03002	-0.566219	-0.286028		0.40098	0.041892	0.118167	0.416121	0.127235	0.454679
311	AANGVVIATEK	5	A2YVR7	A2YVR7|PSA2_ORYSI Proteasome subunit alpha type-2 OS=Oryza sativa subsp. indica GN=PAB1 PE=2 SV=2	224.63	XP_008803137.1	PREDICTED: proteasome subunit alpha type-2-A [Phoenix dactylifera]	62.32	1.45074	0.594298	N metabolism		4.24867e+06	5.47145e+06	4.76988e+06	6.80971e+06		752087	400907	418518	1.03889e+06		-0.16694	0.36491	0.51364		0.17591	0.0310476	0.100937	0.204793	0.121638	0.458889
1330	EWYGWHFPELAK	2	Q9MAB3;O04658	Q9MAB3|NOP5B_ARATH Probable nucleolar protein 5-2 OS=Arabidopsis thaliana GN=NOP5-2 PE=1 SV=1	69.71	XP_008799299.1	PREDICTED: probable nucleolar protein 5-2 [Phoenix dactylifera]	22.01	1.44454	0.874023	Unclassified		340100	230191	536505	390210		23056.7	54845	54660	29907		-0.65763	-0.563127	-0.459338		0.00647672	0.0183113	0.0520911	0.0187727	0.105943	0.499442
228	EDGEVVAMTGDGVNDAPALK	1	Q9XES1	Q9XES1|ECA4_ARATH Calcium-transporting ATPase 4, endoplasmic reticulum-type OS=Arabidopsis thaliana GN=ECA4 PE=2 SV=2	55.33	XP_008810508.1	PREDICTED: calcium-transporting ATPase 1, endoplasmic reticulum-type-like [Phoenix dactylifera]	49.39	1.44204	0.876239	Stress response		57750.9	220049	238801	435333		58793.9	43488.3	48263.8	58391		-2.04789	1.92991	0.866309		0.0691813	0.0770636	0.0277879	0.0901804	0.15862	0.608632
1237	GFGFVTMSTVEEAEK	2	P28644;P19683	P28644|ROC1_SPIOL 28 kDa ribonucleoprotein, chloroplastic OS=Spinacia oleracea PE=1 SV=1	101.53				1.43114	0.680871	Gene expression / Protein formation		4.3702e+07	3.04744e+07	4.83867e+07	4.08718e+07		3.30454e+06	2.77881e+06	3.98415e+06	4.29106e+06		-0.14691	-0.520101	-0.243505		0.132297	0.0166111	0.177128	0.151667	0.107754	0.432209
695	SITDYGSPEQFLSQVNYLLGK	3	O49344	O49344|PSBP2_ARATH Putative oxygen-evolving enhancer protein 2-2 OS=Arabidopsis thaliana GN=PSBP2 PE=5 SV=3	265.68				1.42737	0.715551	Photosynthesis		1.09984e+08	1.04405e+08	4.02243e+07	3.06948e+07		8.97613e+06	1.0292e+07	4.71451e+06	3.75658e+06		1.45115	-0.0750979	-0.390073		0.000899089	0.360642	0.158113	0.00808043	0.404142	0.446486
1307	ANPGMEVMHER	1	Q9TNF8	Q9TNF8|PSBA_CONSU Photosystem II protein D1 OS=Conocephalum supradecompositum GN=psbA PE=3 SV=1	317.73				1.42449	0.399153	Photosynthesis		1.92405e+06	1.1085e+06	3.3971e+06	2.66416e+06		239812	100380	170598	117964		-0.820159	-0.795539	-0.350621		0.00375842	0.0290307	0.00937055	0.0146673	0.120687	0.77644
1374	IIGISVDSSGK	1	Q94B78	Q94B78|GCSP1_ARATH Glycine dehydrogenase (decarboxylating) 1, mitochondrial OS=Arabidopsis thaliana GN=GLDP1 PE=1 SV=2	285.89	XP_008797766.1	PREDICTED: glycine dehydrogenase (decarboxylating), mitochondrial-like [Phoenix dactylifera]	39.41	1.41618	1.05081	N metabolism		1.87651e+07	1.02346e+07	1.98468e+07	1.60088e+07		1.66437e+06	1.70596e+06	1.85754e+06	2.91783e+06		-0.0808574	-0.874592	-0.310044		0.327066	0.0499617	0.232176	0.352171	0.132051	0.425964
226	DLVSSLVSGLLTIGPR	2	Q93VT8;Q9C522	Q93VT8|ACLB1_ORYSJ ATP-citrate synthase beta chain protein 1 OS=Oryza sativa subsp. japonica GN=ACLB-1 PE=2 SV=1	151.78	XP_008781146.1	PREDICTED: ATP-citrate synthase beta chain protein 1-like [Phoenix dactylifera]	30.34	1.41542	0.324748	Primary metabolism		1.62205e+06	2.05034e+06	3.53156e+06	4.98186e+06		242215	370148	808104	684001		-1.12249	0.338045	0.496378		0.00184366	0.22639	0.162147	0.0101836	0.288662	0.434737
777	AQFDSTVGIHPSAAEEFVTMR	1	Q43154	Q43154|GSHRP_SPIOL Glutathione reductase, chloroplastic (Fragment) OS=Spinacia oleracea PE=2 SV=1	72.18	XP_008789436.1	PREDICTED: glutathione reductase, cytosolic [Phoenix dactylifera]	45.81	1.41454	0.541437	Stress response		2.18208e+06	2.10279e+06	3.06188e+06	4.41176e+06		113675	155263	289362	535025		-0.488713	-0.0533987	0.526937		0.017422	0.264145	0.0367932	0.0320594	0.320719	0.526931
291	MDGTSNEHPR	2	Q8VX13	Q8VX13|PDI13_ARATH Protein disulfide isomerase-like 1-3 OS=Arabidopsis thaliana GN=PDIL1-3 PE=2 SV=1	186.51	XP_008791533.1	PREDICTED: protein disulfide isomerase-like 1-4 [Phoenix dactylifera]	40.84	1.41268	0.501949	Gene expression / Protein formation		3.74805e+06	5.40045e+06	2.06941e+06	3.25183e+06		434025	710175	270504	576859		0.856922	0.526941	0.652036		0.0160773	0.0568284	0.0701275	0.0311698	0.144074	0.51625
156	FSDLMAFSGPAPER	1	P11432	P11432|ELI_PEA Early light-induced protein, chloroplastic OS=Pisum sativum PE=2 SV=1	49.79				1.41033	0.420555	Photosynthesis		411083	537965	613902	1.25992e+06		116632	244422	148683	233986		-0.578578	0.388082	1.03725		0.0648861	0.174581	0.045137	0.0854936	0.247491	0.51625
1423	DLSLCHSMIPLGSCTMK	8	P49361;O80988;P26969;O49954	P49361|GCSPA_FLAPR Glycine dehydrogenase (decarboxylating) A, mitochondrial OS=Flaveria pringlei GN=GDCSPA PE=2 SV=1	672.49	XP_008797766.1	PREDICTED: glycine dehydrogenase (decarboxylating), mitochondrial-like [Phoenix dactylifera]	55.9	1.40486	0.777688	N metabolism		2.59989e+07	1.1977e+07	2.36358e+07	2.16816e+07		1.73226e+06	2.37486e+06	2.78788e+06	2.94944e+06		0.137477	-1.11818	-0.124499		0.276361	0.00773341	0.276145	0.302723	0.0834842	0.464418
1386	SMMVEFDGLLLDYSR	2	O82059	O82059|G6PI_SPIOL Glucose-6-phosphate isomerase, cytosolic OS=Spinacia oleracea GN=PGIC PE=2 SV=2	255.68				1.40446	1.13612	Primary metabolism		958406	453076	1.17711e+06	737933		77525.6	83594	391250	136241		-0.296541	-1.08088	-0.673687		0.237294	0.0392912	0.0698471	0.26432	0.127524	0.525636
143	ATSFEVISTLR	2	A2YQ56;P93655	A2YQ56|LONM_ORYSI Lon protease homolog, mitochondrial OS=Oryza sativa subsp. indica GN=OsI_27415 PE=2 SV=1	51.33	XP_008812528.1	PREDICTED: lon protease homolog, mitochondrial-like isoform X1 [Phoenix dactylifera]	33.89	1.39845	0.704203	Amino acids & protein metabolism		149290	324259	380393	415772		55475.9	35569.9	35302.8	47618.8		-1.34937	1.11902	0.128302		0.0120769	0.0616909	0.313065	0.0269348	0.150259	0.474185
1280	AMVIINPGNPTGQCLSEANIR	7	Q9LR30;Q9S7E9	Q9LR30|GGT1_ARATH Glutamate--glyoxylate aminotransferase 1 OS=Arabidopsis thaliana GN=GGAT1 PE=1 SV=1	508.77	XP_008789746.1	PREDICTED: glutamate--glyoxylate aminotransferase 2 isoform X1 [Phoenix dactylifera]	73.56	1.39588	0.821901	Amino acids & protein metabolism		1.08316e+08	7.10402e+07	1.3127e+08	1.03201e+08		8.53006e+06	9.56765e+06	8.27323e+06	1.7483e+07		-0.277296	-0.608539	-0.347081		0.00620975	0.0323943	0.17091	0.0184216	0.120954	0.425515
109	EANISGDDAFAR	1	Q9SF29	Q9SF29|SYP71_ARATH Syntaxin-71 OS=Arabidopsis thaliana GN=SYP71 PE=1 SV=1	33.65				1.39216	0.622797	Stress response		47348.7	78232.8	150104	344488		27297.9	38483.2	54240.5	48741.1		-1.66457	0.724448	1.19849		0.017634	0.261828	0.0868825	0.0337909	0.323625	0.47908
672	DYFGAHTYER	3	Q94KU1;Q9FWA3;Q9SH69	Q94KU1|6PGD1_SPIOL 6-phosphogluconate dehydrogenase, decarboxylating 1 OS=Spinacia oleracea GN=pgdC PE=1 SV=1	423.56	XP_008811378.1	PREDICTED: 6-phosphogluconate dehydrogenase, decarboxylating 1, chloroplastic-like [Phoenix dactylifera]	35.54	1.3841	0.339647	Primary metabolism		2.09058e+06	2.12871e+06	3.6654e+06	4.81972e+06		81831.7	163370	394209	775809		-0.810068	0.0260762	0.394977		0.00463505	0.312244	0.168317	0.0158317	0.367011	0.438812
593	AFTGEYWNTK	2	Q0DC89	Q0DC89|MSRB1_ORYSJ Peptide methionine sulfoxide reductase B1, chloroplastic OS=Oryza sativa subsp. japonica GN=MSRB1 PE=2 SV=2	73.86	XP_008784388.1	PREDICTED: peptide methionine sulfoxide reductase B1, chloroplastic isoform X1 [Phoenix dactylifera]	31	1.3817	0.354111	Stress response		3.26744e+06	3.06694e+06	2.2544e+06	1.86406e+06		155560	207544	150945	240834		0.535417	-0.091358	-0.274295		0.0116742	0.284691	0.183035	0.0272308	0.341302	0.42
255	YFEEVVLLEQK	1	Q6ZJS7	Q6ZJS7|EFTS_ORYSJ Elongation factor Ts, mitochondrial OS=Oryza sativa subsp. japonica GN=EFTS PE=2 SV=1	67.55	XP_008782956.1	PREDICTED: elongation factor Ts, mitochondrial-like isoform X1 [Phoenix dactylifera]	54.43	1.37988	1.29695	Amino acids & protein metabolism		84339.2	121495	46234.1	113987		29910.5	27095.2	11770.1	26595.2		0.867248	0.526621	1.30184		0.0547154	0.0668538	0.0432373	0.0747204	0.153356	0.5074
208	AGGAYTLNTASAVTVR	1	Q9XHE4	Q9XHE4|RL37A_GOSHI 60S ribosomal protein L37a OS=Gossypium hirsutum GN=RPL37A PE=3 SV=1	48.96	XP_008786203.1	PREDICTED: 60S ribosomal protein L37a [Phoenix dactylifera]	45.33	1.37053	0.80589	Gene expression / Protein formation		998587	1.51601e+06	1.78221e+06	2.1669e+06		177253	146990	193769	512190		-0.835703	0.602317	0.28197		0.00636184	0.0369406	0.265542	0.0187461	0.127033	0.464625
726	YIGLSEASPDTIR	1	C6TBN2	C6TBN2|AKR1_SOYBN Probable aldo-keto reductase 1 OS=Glycine max GN=AKR1 PE=2 SV=1	55.46	XP_008812549.1	PREDICTED: perakine reductase-like [Phoenix dactylifera]	46.74	1.36829	0.406755	Primary metabolism		2.62574e+07	2.53729e+07	1.59349e+07	1.14726e+07		2.52196e+06	1.64699e+06	2.99336e+06	1.0164e+06		0.720534	-0.0494363	-0.473995		0.0344206	0.303724	0.141922	0.0514359	0.359302	0.448217
470	MCVLFINDLDAGAGR	1	O64981	O64981|RCA_PHAVU Ribulose bisphosphate carboxylase/oxygenase activase, chloroplastic OS=Phaseolus vulgaris GN=RCA1 PE=2 SV=1	1370.32	XP_008801601.1	PREDICTED: ribulose bisphosphate carboxylase/oxygenase activase 2, chloroplastic-like isoform X1 [Phoenix dactylifera]	62.58	1.35842	0.466604	Photosynthesis		6.68116e+06	8.18647e+06	1.0903e+06	838152		1.31605e+06	2.06273e+06	172603	86329.9		2.61538	0.293142	-0.379436		0.000226331	0.346101	0.140066	0.00527722	0.401671	0.458889
1449	TICEDSDPMDVLVLMQEPVLTGSFLR	1	P21216	P21216|IPYR2_ARATH Soluble inorganic pyrophosphatase 2 OS=Arabidopsis thaliana GN=PPA2 PE=2 SV=2	78.97				1.35737	0.667638	Primary metabolism		937994	356346	1.62077e+06	1.18802e+06		203163	60143.4	378923	167163		-0.789033	-1.3963	-0.448125		0.00744771	0.0291063	0.203538	0.0194662	0.11948	0.406897
896	KYDFDNTMDGLYIAPAFMDK	1	Q42450	Q42450|RCAB_HORVU Ribulose bisphosphate carboxylase/oxygenase activase B, chloroplastic OS=Hordeum vulgare GN=RCAB PE=2 SV=1	590.82				1.3573	0.533023	Photosynthesis		2.66245e+06	2.92303e+06	69948.6	80727.9		880354	659767	37608.2	12837		5.25031	0.134711	0.206771		0.000965658	0.243343	0.378308	0.00770404	0.305185	0.487391
7	AIHGGNFQGSPIGVSMDNTR	1	P45729	P45729|PAL3_PETCR Phenylalanine ammonia-lyase 3 OS=Petroselinum crispum GN=PAL3 PE=2 SV=1	224.41				1.34927	0.69239	Secondary metabolism		49.3359	36.7287	942695	372372		24.7775	15938.2	775641	619648		-14.2219	-0.425727	-1.34005		3.9317e-05	0.195501	0.283219	0.002301	0.260066	0.458889
843	QFGSLAEYTAVEEK	3	K4BW79;Q9ZUC1	K4BW79|ENOX_SOLLC 2-methylene-furan-3-one reductase OS=Solanum lycopersicum GN=EO PE=1 SV=1	101.73	XP_008801828.1	PREDICTED: 2-methylene-furan-3-one reductase [Phoenix dactylifera]	55.34	1.3487	0.385373	Stress response		3.79885e+07	3.37118e+07	2.39837e+07	2.21554e+07		3.69956e+06	1.82187e+06	2.03686e+06	1.35091e+06		0.663507	-0.172308	-0.114398		0.0208873	0.326152	0.269441	0.0369064	0.376686	0.457008
1256	VMIHQPLGTAGGK	2	Q9SXJ6	Q9SXJ6|CLPP3_ARATH ATP-dependent Clp protease proteolytic subunit 3, chloroplastic OS=Arabidopsis thaliana GN=CLPP3 PE=1 SV=1	94.32	XP_008786556.1	PREDICTED: ATP-dependent Clp protease proteolytic subunit 3, chloroplastic-like [Phoenix dactylifera]	66.56	1.34625	0.688228	Gene expression / Protein formation		3.24601e+06	2.21665e+06	4.10156e+06	3.52863e+06		248943	310347	350598	191334		-0.337503	-0.550286	-0.217064		0.0240868	0.0194739	0.0181166	0.0402927	0.104373	0.7434
415	AMDEYTSEIFMGGR	1	Q38862	Q38862|INO2_ARATH Inositol-3-phosphate synthase isozyme 2 OS=Arabidopsis thaliana GN=IPS2 PE=1 SV=2	59.34	XP_008782119.1	PREDICTED: inositol-3-phosphate synthase-like [Phoenix dactylifera]	54.22	1.3461	0.574467	Primary metabolism		28287.1	5491.42	225513	56244.7		27239.4	53761.4	81666	34426.3		-2.99499	-2.36489	-2.00342		0.00257168	0.0395308	0.0897389	0.0122023	0.12875	0.464625
166	ALEIDPNNR	3	Q38931	Q38931|FKB62_ARATH Peptidyl-prolyl cis-trans isomerase FKBP62 OS=Arabidopsis thaliana GN=FKBP62 PE=1 SV=2	57.87				1.34421	0.55155	N metabolism		1.15123e+07	1.9648e+07	4.0471e+06	4.55768e+06		1.29272e+06	1.02862e+06	209678	31565.4		1.50822	0.771202	0.171411		0.000770222	0.0227962	0.0517397	0.0081541	0.110186	0.523805
451	LDMPGLGK	2	P46254	P46254|HS22M_PEA Heat shock 22 kDa protein, mitochondrial OS=Pisum sativum GN=HSP22 PE=2 SV=1	37.82				1.34206	0.693669	Stress response		9.67189e+06	1.17255e+07	429182	604506		2.83227e+06	247932	50911.7	239092		4.49413	0.277784	0.494165		5.51804e-05	0.182217	0.172268	0.00252389	0.256609	0.413
162	APLLIIAEDVTGEALATLVVNK	1	P08824	P08824|RUBA_RICCO RuBisCO large subunit-binding protein subunit alpha (Fragment) OS=Ricinus communis PE=2 SV=1	543.02	XP_008800531.1	PREDICTED: ruBisCO large subunit-binding protein subunit alpha [Phoenix dactylifera]	87.96	1.34024	0.46716	Photosynthesis		3.05276e+06	5.85396e+06	746535	1.20482e+06		603310	712235	168231	227726		2.03184	0.939297	0.690538		0.00175222	0.0436518	0.0597432	0.0109324	0.128567	0.51625
1489	TVFNILGPMLNPAR	1	Q02166	Q02166|TRPD_ARATH Anthranilate phosphoribosyltransferase, chloroplastic OS=Arabidopsis thaliana GN=PAT1 PE=2 SV=1	30.74	XP_008812170.1	PREDICTED: anthranilate phosphoribosyltransferase, chloroplastic-like [Phoenix dactylifera]	34.42	1.33562	0.662043	N metabolism		104417	28466	268661	177568		27809.8	9283.93	61653.8	27981.7		-1.36343	-1.87505	-0.597413		0.0574687	0.00247624	0.13084	0.0766808	0.0605882	0.458889
978	GTNGTDSEFYNPK	2	P82658	P82658|TL19_ARATH Thylakoid lumenal 19 kDa protein, chloroplastic OS=Arabidopsis thaliana GN=At3g63540 PE=1 SV=2	144.1	XP_008808213.1	PREDICTED: thylakoid lumenal 19 kDa protein, chloroplastic [Phoenix dactylifera]	113.31	1.33478	0.54423	Photosynthesis		2.17539e+07	1.78376e+07	1.04744e+07	1.05484e+07		965862	1.08119e+06	1.34991e+06	1.15812e+06		1.0544	-0.286347	0.0101553		0.00182963	0.0272673	0.48291	0.010325	0.119613	0.4956
1170	GELIGEILR	1	Q84NN4	Q84NN4|CDSP_ORYSJ Thioredoxin-like protein CDSP32, chloroplastic OS=Oryza sativa subsp. japonica GN=CDSP32 PE=2 SV=1	65.7	XP_008785058.1	PREDICTED: thioredoxin-like protein CDSP32, chloroplastic [Phoenix dactylifera]	26.17	1.33392	0.666603	Stress response		4.49902e+06	3.55641e+06	2.88564e+06	2.71655e+06		490018	467426	210501	300396		0.640722	-0.339188	-0.0871134		0.0179253	0.0483158	0.358525	0.0331875	0.129255	0.492318
1360	IYNMIDVLR	2	Q8LB01;O80574	Q8LB01|DAPB2_ARATH 4-hydroxy-tetrahydrodipicolinate reductase 2, chloroplastic OS=Arabidopsis thaliana GN=DAPB2 PE=2 SV=1	69.01	XP_008808387.1	PREDICTED: probable 4-hydroxy-tetrahydrodipicolinate reductase 1, chloroplastic [Phoenix dactylifera]	42.49	1.33391	1.03571	Amino acids & protein metabolism		3.89413e+07	2.47298e+07	4.40878e+07	3.34185e+07		6.86254e+06	3.97842e+06	4.81771e+06	3.22746e+06		-0.179081	-0.655049	-0.399733		0.226801	0.0616155	0.0319105	0.254665	0.152048	0.600727
1194	YSGVGAAIEYAVLHLK	1	P27141	P27141|CAHC_TOBAC Carbonic anhydrase, chloroplastic OS=Nicotiana tabacum PE=2 SV=1	121.1				1.33138	0.469178	Primary metabolism		1.5233e+08	1.10999e+08	1.03023e+08	8.08536e+07		1.80338e+07	1.67254e+07	1.28254e+07	1.78834e+07		0.56423	-0.456657	-0.349585		0.01779	0.0417377	0.227281	0.0333363	0.128178	0.437742
1178	HETADINVFSWGVANR	1	P07694	P07694|GLNA3_PEA Glutamine synthetase root isozyme A OS=Pisum sativum GN=GS3A PE=2 SV=1	86.58				1.33079	1.32203	N metabolism		1.54684e+07	1.002e+07	1.33136e+07	1.19173e+07		1.40053e+06	997337	1.38162e+06	1.31755e+06		0.21642	-0.626443	-0.159846		0.048593	0.00944603	0.30469	0.0686	0.0860622	0.465789
281	EEYASFYK	3	P51819	P51819|HSP83_IPONI Heat shock protein 83 OS=Ipomoea nil GN=HSP83A PE=2 SV=1	1056.66	XP_008797179.1	PREDICTED: heat shock protein 83-like [Phoenix dactylifera]	23.74	1.33076	0.65203	Stress response		7.37406e+07	1.08607e+08	2.09271e+07	2.17134e+07		7.16311e+06	1.16341e+07	1.54313e+06	2.18017e+06		1.81709	0.558586	0.0532152		7.21003e-05	0.0349883	0.372248	0.0029736	0.126491	0.483576
721	FGDILLLR	1	O24312	O24312|TCMO_POPTM Trans-cinnamate 4-monooxygenase OS=Populus tremuloides GN=CYP73A13 PE=2 SV=1	146.92	XP_008788521.1	PREDICTED: trans-cinnamate 4-monooxygenase-like [Phoenix dactylifera]	29.65	1.33038	0.606847	Secondary metabolism		9057.14	10619.2	249134	228230		2807.66	3211.92	125635	92815.6		-4.78172	0.229548	-0.126429		0.000306596	0.128978	0.43972	0.00609667	0.21424	0.496503
348	ASNTLSIIDSGVGMTK	3	Q07078;Q69QQ6	Q07078|HSP83_ORYSJ Heat shock protein 81-3 OS=Oryza sativa subsp. japonica GN=HSP81-3 PE=1 SV=2	915.89	XP_008811147.1	PREDICTED: heat shock protein 81-1-like [Phoenix dactylifera]	32.85	1.32971	0.733428	Stress response		6.32361e+06	8.92314e+06	752835	832946		1.11872e+06	1.15984e+06	75035.2	257415		3.07034	0.496803	0.145888		4.3258e-05	0.0756633	0.386768	0.00221988	0.158944	0.486616
414	FGDGGIFIGNLR	3	Q851F9;A2XLM6;Q9LMU1	Q851F9|EGY3_ORYSJ Probable zinc metalloprotease EGY3, chloroplastic OS=Oryza sativa subsp. japonica GN=EGY3 PE=2 SV=1	128.27	XP_008785731.1	PREDICTED: probable zinc metallopeptidase EGY3, chloroplastic [Phoenix dactylifera]	45.2	1.32695	0.680513	Gene expression / Protein formation		8.85449e+06	9.44816e+06	3.24715e+06	3.65023e+06		838290	690086	150189	276335		1.44723	0.0936242	0.168812		0.000375683	0.162342	0.166547	0.0062776	0.240584	0.444367
1350	LQLIVLGK	1	O49447	O49447|ADT3_ARATH ADP,ATP carrier protein 3, mitochondrial OS=Arabidopsis thaliana GN=AAC3 PE=1 SV=1	314.94	XP_008795699.1	PREDICTED: ADP,ATP carrier protein 1, mitochondrial-like [Phoenix dactylifera]	31.22	1.32561	0.428535	Transport		1.2738e+06	733019	2.09013e+06	1.86122e+06		85162.8	70603.6	161811	238296		-0.714449	-0.79722	-0.167341		0.00029198	0.000721192	0.201139	0.0059885	0.04944	0.408911
343	AHVIVIGATNRPNSIDPALR	4	P54774;Q96372	P54774|CDC48_SOYBN Cell division cycle protein 48 homolog OS=Glycine max GN=CDC48 PE=2 SV=1	888.35	XP_008789550.1	PREDICTED: cell division cycle protein 48 homolog [Phoenix dactylifera]	18.94	1.32375	0.562994	Cell/development		8.42195e+06	1.01109e+07	1.30722e+07	1.27272e+07		556936	553296	326963	704182		-0.63428	0.263692	-0.0385907		0.000613035	0.129759	0.316816	0.00787281	0.213386	0.484103
111	ELESLCNPIIAR	1	Q9LHA8	Q9LHA8|MD37C_ARATH Probable mediator of RNA polymerase II transcription subunit 37c OS=Arabidopsis thaliana GN=MED37C PE=1 SV=1	1413.58	XP_008812036.1	PREDICTED: probable mediator of RNA polymerase II transcription subunit 37c [Phoenix dactylifera]	38.9	1.32177	0.4637	Gene expression / Protein formation		791844	1.91446e+06	170451	295655		206992	167944	42923.2	65749		2.21586	1.27365	0.794556		0.00504987	0.0160161	0.109036	0.0163889	0.103	0.449802
996	MVHNGIEYGDMQLIAEAYDVLR	2	Q2R480	Q2R480|6PGD2_ORYSJ 6-phosphogluconate dehydrogenase, decarboxylating 2, chloroplastic OS=Oryza sativa subsp. japonica GN=G6PGH2 PE=2 SV=1	72.93				1.3196	0.500782	Primary metabolism		1.28692e+06	695718	2.72227e+06	2.45857e+06		131392	314345	194601	234727		-1.08089	-0.887349	-0.146992		0.00261184	0.00568866	0.275056	0.0119311	0.0757548	0.46629
782	GPEFATIVNSVTSK	2	Q9SKP6;Q9M4S8	Q9SKP6|TPIC_ARATH Triosephosphate isomerase, chloroplastic OS=Arabidopsis thaliana GN=TIM PE=1 SV=1	209.39	XP_008799414.1	PREDICTED: triosephosphate isomerase, chloroplastic-like [Phoenix dactylifera]	120.69	1.3185	0.644594	Primary metabolism		3.73341e+07	3.42688e+07	2.49382e+07	2.54719e+07		1.90039e+06	1.80413e+06	1.26268e+06	621994		0.582138	-0.123599	0.0305506		0.00593983	0.278919	0.374855	0.0180496	0.342315	0.480535
138	ENEGEVEEVDEEK	4	P27323	P27323|HS901_ARATH Heat shock protein 90-1 OS=Arabidopsis thaliana GN=HSP90-1 PE=1 SV=3	990.17				1.31835	0.61683	Stress response		1.38255e+07	3.00848e+07	2.39014e+06	2.34741e+06		3.29741e+06	4.21341e+06	327890	185491		2.53216	1.12171	-0.026027		0.00106826	0.041052	0.419111	0.00841296	0.12797	0.485882
643	DATDDFEDVGHSTTAR	1	P49100	P49100|CYB5_ORYSJ Cytochrome b5 OS=Oryza sativa subsp. japonica GN=Os05g0108800 PE=2 SV=2	118.52	XP_008811745.1	PREDICTED: cytochrome b5-like [Phoenix dactylifera]	52.04	1.31756	0.877092	Photosynthesis		4.78306e+06	5.23149e+06	7.16177e+06	9.12395e+06		426669	733280	647187	1.38933e+06		-0.582382	0.129286	0.349342		0.0229558	0.348482	0.190264	0.0395792	0.400556	0.415185
1354	AVGLPTEDDMGNSEVGHNALGAGR	1	Q42908	Q42908|PMGI_MESCR 2,3-bisphosphoglycerate-independent phosphoglycerate mutase OS=Mesembryanthemum crystallinum GN=PGM1 PE=2 SV=1	313.65	XP_008788039.1	PREDICTED: 2,3-bisphosphoglycerate-independent phosphoglycerate mutase-like [Phoenix dactylifera]	62.39	1.31733	0.516251	Primary metabolism		1.4575e+06	811187	6.65275e+06	7.88869e+06		231877	93959.2	358404	972315		-2.19046	-0.845389	0.245835		0.000576866	0.044001	0.171368	0.00798467	0.127662	0.420419
1396	VMIHQPASSFYEAQAGEFILEAEELLK	1	A0A360	A0A360|CLPP_COFAR ATP-dependent Clp protease proteolytic subunit OS=Coffea arabica GN=clpP PE=3 SV=1	90.79	YP_003540956.1	clpP-like protease (chloroplast) [Phoenix dactylifera]	89.79	1.31386	0.580102	Amino acids & protein metabolism		211833	115435	332707	281459		25481	32096.9	9832.54	17967.8		-0.651327	-0.875844	-0.241327		0.0116267	0.0137767	0.0247927	0.0275333	0.101193	0.573611
1492	ANSEATLGK	1	P46256	P46256|ALF1_PEA Fructose-bisphosphate aldolase, cytoplasmic isozyme 1 OS=Pisum sativum PE=2 SV=1	175.42	XP_008782993.1	PREDICTED: fructose-bisphosphate aldolase, cytoplasmic isozyme 1 [Phoenix dactylifera]	25.37	1.31324	0.716429	Primary metabolism		1.99478e+06	446432	190329	273693		391404	93161.6	38091.7	158640		3.38966	-2.15972	0.524063		1.21514e-05	0.00471515	0.142473	0.0009912	0.0744769	0.43803
1419	AFSEDTAK	3	Q69RJ0	Q69RJ0|GLTB_ORYSJ Ferredoxin-dependent glutamate synthase, chloroplastic OS=Oryza sativa subsp. japonica GN=GLU PE=2 SV=2	596.96	XP_008803349.1	PREDICTED: ferredoxin-dependent glutamate synthase, chloroplastic [Phoenix dactylifera]	17.43	1.31133	0.304922	N metabolism		7.17335e+06	3.39728e+06	7.8266e+06	7.69292e+06		1.01025e+06	221219	393798	390622		-0.12574	-1.07827	-0.0248552		0.31203	0.00707249	0.366616	0.331684	0.0860353	0.49135
1440	GEGFNTPTDER	1	Q6AUK5	Q6AUK5|MSRB3_ORYSJ Peptide methionine sulfoxide reductase B3, chloroplastic OS=Oryza sativa subsp. japonica GN=MSRB3 PE=2 SV=1	30.73	XP_017699832.1	PREDICTED: peptide methionine sulfoxide reductase B5-like isoform X1 [Phoenix dactylifera]	33.03	1.3076	0.353395	Stress response		4.33713e+06	1.75545e+06	6.3524e+06	6.09468e+06		773110	159430	441037	513796		-0.550563	-1.3049	-0.0597512		0.0197296	0.0193304	0.391492	0.035913	0.105784	0.483694
413	NGPIILEMDTYR	2	P52903;P52902	P52903|ODPA_SOLTU Pyruvate dehydrogenase E1 component subunit alpha, mitochondrial OS=Solanum tuberosum PE=1 SV=1	78.44	XP_008806314.1	PREDICTED: pyruvate dehydrogenase E1 component subunit alpha-1, mitochondrial-like isoform X1 [Phoenix dactylifera]	46.99	1.30197	0.386172	Primary metabolism		6.63152e+06	7.87977e+06	4.5724e+06	5.81709e+06		328131	533649	146405	849313		0.53639	0.248813	0.347348		0.000962486	0.0205597	0.0758722	0.00777412	0.10815	0.468478
427	GQGLQISAQLTRQDGQVFYSMLLENNSQSLLDGFMIQFNK	3	O81742;Q9SUS3	O81742|APBLC_ARATH Beta-adaptin-like protein C OS=Arabidopsis thaliana GN=BETAC-AD PE=1 SV=2	98.55				1.30074	0.690927	Transport		1.94266e+07	2.68147e+07	1.4167e+06	2.03778e+06		5.29303e+06	2.15137e+06	162072	641472		3.77742	0.464988	0.524458		0.00157999	0.484437	0.156851	0.0104889	0.487094	0.455724
273	ILQEEIGGVK	2	Q38884	Q38884|EIF3I_ARATH Eukaryotic translation initiation factor 3 subunit I OS=Arabidopsis thaliana GN=TIF3I1 PE=2 SV=2	61.98	XP_008782131.1	PREDICTED: eukaryotic translation initiation factor 3 subunit I-like [Phoenix dactylifera]	30.82	1.30017	0.827511	Amino acids & protein metabolism		1.66157e+06	2.25747e+06	2.36327e+06	2.36162e+06		128302	151079	66903.2	237867		-0.508232	0.442156	-0.00100638		0.00247902	0.0084305	0.4975	0.0121471	0.0844098	0.50489
1370	GIATASSAHGLGTAALSAK	1	Q9FVQ4	Q9FVQ4|PLGG1_ARATH Plastidal glycolate/glycerate translocator 1, chloroplastic OS=Arabidopsis thaliana GN=PLGG1 PE=1 SV=1	117.43	XP_008809217.1	PREDICTED: plastidal glycolate/glycerate translocator 1, chloroplastic [Phoenix dactylifera]	72.06	1.29886	0.468438	Photosynthesis		8.16901e+06	4.98407e+06	1.19925e+07	8.94033e+06		1.75252e+06	976919	825811	812444		-0.553904	-0.712837	-0.423738		0.0686003	0.0764493	0.0624562	0.0904667	0.157347	0.502078
235	GELQDESAEDDVFLK	1	P18616	P18616|NRPB1_ARATH DNA-directed RNA polymerase II subunit 1 OS=Arabidopsis thaliana GN=NRPB1 PE=1 SV=3	44.25	XP_008806151.1	PREDICTED: DNA-directed RNA polymerase II subunit 1 [Phoenix dactylifera]	44.1	1.29859	1.03847	Gene expression / Protein formation		10870.8	13522.3	13191	44827.9		2381.99	7161.81	8052.86	14006.4		-0.279088	0.314875	1.76485		0.338633	0.487189	0.0347727	0.361907	0.493594	0.555962
246	NLEVGIPALLQDGIK	1	Q56WF8	Q56WF8|SCP48_ARATH Serine carboxypeptidase-like 48 OS=Arabidopsis thaliana GN=SCPL48 PE=2 SV=2	43.76				1.29785	0.479829	N metabolism		86816.6	115552	792233	638564		19367.9	34380.6	93892.1	74596.4		-3.18988	0.412498	-0.311094		0.000202224	0.406391	0.148611	0.00550667	0.430287	0.448913
765	QLWFASK	4	P27522;Q32904;Q9SY97	P27522|CB13_SOLLC Chlorophyll a-b binding protein 8, chloroplastic OS=Solanum lycopersicum GN=CAB8 PE=3 SV=1	175.73	XP_008805513.1	PREDICTED: chlorophyll a-b binding protein 8, chloroplastic [Phoenix dactylifera]	28.58	1.29727	0.317464	Photosynthesis		3.15158e+08	2.95215e+08	2.15096e+08	2.09728e+08		1.13734e+07	1.66789e+07	1.28522e+07	1.59629e+07		0.551097	-0.0943103	-0.0364552		0.000694589	0.277	0.400344	0.008142	0.331071	0.484457
1091	MSLIR	1	Q84Q72;Q84J50;A8MQA4	Q84Q72|HS181_ORYSJ 18.1 kDa class I heat shock protein OS=Oryza sativa subsp. japonica GN=HSP18.1 PE=2 SV=1	319.44				1.29708	0.917067	Stress response		4.24689e+06	3.09814e+06	2.90974e+06	2.87935e+06		227161	72514.6	167895	433618		0.545514	-0.455003	-0.0151491		0.00295255	0.00415006	0.471072	0.0129062	0.0824	0.501576
900	RPPSAFFVFMEEFR	2	P26585	P26585|HMGL_SOYBN HMG1/2-like protein OS=Glycine max PE=2 SV=1	80.1	XP_008781302.1	PREDICTED: HMG1/2-like protein [Phoenix dactylifera]	75.69	1.29706	0.991616	Secondary metabolism		1.35631e+06	1.1067e+06	1.47217e+06	990077		172962	49665.9	318067	153625		-0.118256	-0.293423	-0.572328		0.25711	0.156169	0.0469698	0.283325	0.22974	0.510816
72	EIAEAYLGTTIK	1	P09189;O65719;P81672	P09189|HSP7C_PETHY Heat shock cognate 70 kDa protein OS=Petunia hybrida GN=HSP70 PE=2 SV=1	1568.51	XP_008812036.1	PREDICTED: probable mediator of RNA polymerase II transcription subunit 37c [Phoenix dactylifera]	42.51	1.29636	0.523868	Stress response		2.58986e+06	8.74313e+06	339829	629499		1.24569e+06	1.47729e+06	64980.4	356990		2.92999	1.75527	0.889395		0.00271222	0.0195388	0.166458	0.0119903	0.108421	0.450064
264	AVVTVPAYFNDSQR	1	Q02028	Q02028|HSP7S_PEA Stromal 70 kDa heat shock-related protein, chloroplastic OS=Pisum sativum GN=HSP70 PE=2 SV=1	896.27	XP_008792217.1	PREDICTED: LOW QUALITY PROTEIN: stromal 70 kDa heat shock-related protein, chloroplastic-like [Phoenix dactylifera]	38.68	1.29005	0.939194	Stress response		2.69566e+06	4.3325e+06	9.11926e+06	7.25956e+06		236278	730311	638281	1.31012e+06		-1.75828	0.68456	-0.329034		0.000562892	0.00746779	0.177803	0.00797517	0.0858333	0.427241
1018	ANLNGYLAYHTGQSLEK	5	Q9S834	Q9S834|CLPP5_ARATH ATP-dependent Clp protease proteolytic subunit 5, chloroplastic OS=Arabidopsis thaliana GN=CLPP5 PE=1 SV=1	304.62	XP_008808669.1	PREDICTED: ATP-dependent Clp protease proteolytic subunit 5, chloroplastic-like isoform X1 [Phoenix dactylifera]	24.83	1.28937	0.58493	Amino acids & protein metabolism		9.46531e+06	7.81411e+06	1.57247e+07	1.44708e+07		783453	635368	731939	224428		-0.732313	-0.276568	-0.11989		0.00332553	0.0339703	0.074571	0.0134941	0.126198	0.483984
1185	VMILSHDR	1	Q93VC7	Q93VC7|RPS1_ARATH 30S ribosomal protein S1, chloroplastic OS=Arabidopsis thaliana GN=RPS1 PE=1 SV=1	77.82	XP_008781183.1	PREDICTED: 30S ribosomal protein S1, chloroplastic [Phoenix dactylifera]	27.4	1.28882	0.50401	Gene expression / Protein formation		2.31228e+06	1.50388e+06	3.73499e+06	3.67738e+06		135411	92183.3	315551	93033.7		-0.691785	-0.620632	-0.0224248		0.00766963	0.00241437	0.406984	0.0201272	0.0618	0.48658
1429	WGGGIMGSK	2	Q9LZH9	Q9LZH9|RL7A2_ARATH 60S ribosomal protein L7a-2 OS=Arabidopsis thaliana GN=RPL7AB PE=2 SV=1	54.18	XP_008804082.1	PREDICTED: 60S ribosomal protein L7a-1-like [Phoenix dactylifera]	19.81	1.28694	0.468754	Gene expression / Protein formation		999429	382134	2.19191e+06	1.65086e+06		265067	130647	138992	289292		-1.13301	-1.38703	-0.40897		0.0263622	0.08538	0.147392	0.0422756	0.165972	0.455515
1392	HSLLGASGEISDFQEILR	1	Q7DLR9	Q7DLR9|PSB4_ARATH Proteasome subunit beta type-4 OS=Arabidopsis thaliana GN=PBG1 PE=1 SV=2	61.91	XP_008810310.1	PREDICTED: proteasome subunit beta type-4-like [Phoenix dactylifera]	56.9	1.28635	0.555659	N metabolism		111631	23343	250653	201586		30248.4	33092.1	19677.3	52139		-1.16695	-2.25768	-0.314299		0.00802955	0.00419181	0.256215	0.0207799	0.0786545	0.455
191	AAVEEGIVVGGGCTLLR	7	P08927;C0Z361;Q42695;Q42693	P08927|RUBB_PEA RuBisCO large subunit-binding protein subunit beta, chloroplastic OS=Pisum sativum PE=1 SV=2	1442.37	XP_008803228.1	PREDICTED: ruBisCO large subunit-binding protein subunit beta, chloroplastic-like [Phoenix dactylifera]	48.27	1.28501	0.457578	Photosynthesis		1.20578e+08	2.16176e+08	5.89087e+07	6.49908e+07		2.4463e+07	2.34912e+07	2.07898e+06	1.99231e+06		1.03341	0.842244	0.141753		0.0122153	0.0279989	0.0758418	0.0266452	0.118928	0.475576
916	FNIANPTTGCQK	5	Q9M3V8;O48549;P29345	Q9M3V8|RS6_ASPOF 40S ribosomal protein S6 OS=Asparagus officinalis GN=rps6 PE=2 SV=1	114.9	XP_008804777.1	PREDICTED: 40S ribosomal protein S6 [Phoenix dactylifera]	65.54	1.28378	0.506226	Gene expression / Protein formation		2.23419e+06	1.83598e+06	6.6116e+06	5.60656e+06		204457	138302	552170	743775		-1.56525	-0.283201	-0.237883		1.1041e-05	0.11386	0.238326	0.00151433	0.18805	0.4425
54	YSSAAPLSPDAR	1	P82715	P82715|PPD5_ARATH PsbP domain-containing protein 5, chloroplastic OS=Arabidopsis thaliana GN=PPD5 PE=1 SV=3	51.41	XP_008809105.1	PREDICTED: psbP domain-containing protein 5, chloroplastic isoform X1 [Phoenix dactylifera]	43.75	1.28351	0.59678	Photosynthesis		1.28434e+06	1.23382e+06	2.80507e+06	3.12431e+06		259034	2.86133e+06	245414	185463		-1.127	-0.0579031	0.155502		0.00302717	0.373466	0.171527	0.0127732	0.412	0.415444
853	AVVVAAETGGALGGMVR	4	Q2QM47;Q9SHS7	Q2QM47|BSL2_ORYSJ Serine/threonine-protein phosphatase BSL2 homolog OS=Oryza sativa subsp. japonica GN=BSL2 PE=2 SV=2	173.97	XP_008787776.1	PREDICTED: serine/threonine-protein phosphatase BSL3 isoform X1 [Phoenix dactylifera]	41.82	1.28229	0.706233	Amino acids & protein metabolism		746845	709035	1.30857e+06	1.41239e+06		54465	88646.2	125604	97416.7		-0.809108	-0.0749522	0.110145		0.0116372	0.462795	0.325767	0.0273812	0.47738	0.492022
1332	EGDMIVLPAGIYHR	1	D7T737	D7T737|MTND1_VITVI 1,2-dihydroxy-3-keto-5-methylthiopentene dioxygenase 1 OS=Vitis vinifera GN=VIT_05s0020g04070 PE=3 SV=1	54.31	XP_008805183.1	PREDICTED: 1,2-dihydroxy-3-keto-5-methylthiopentene dioxygenase 1 [Phoenix dactylifera]	26.97	1.28037	0.621331	N metabolism		1.0115e+06	703922	1.96048e+06	1.1217e+06		231083	124900	287739	309290		-0.954713	-0.523006	-0.805518		0.0022104	0.0616823	0.0950257	0.0118	0.151148	0.472711
1076	AVQIAYEAR	2	Q6AVG6;Q94B35	Q6AVG6|ISPH_ORYSJ 4-hydroxy-3-methylbut-2-enyl diphosphate reductase, chloroplastic OS=Oryza sativa subsp. japonica GN=ISPH PE=2 SV=1	64.3	XP_008799160.1	PREDICTED: 4-hydroxy-3-methylbut-2-enyl diphosphate reductase, chloroplastic-like [Phoenix dactylifera]	27.92	1.27979	0.592548	Secondary metabolism		5.59927e+06	4.65195e+06	7.30597e+06	4.85195e+06		885215	541334	1.04925e+06	491985		-0.383837	-0.267403	-0.590512		0.0293783	0.103304	0.0804651	0.0457137	0.180702	0.465352
151	EQAVWALGNVAGDSPR	2	Q96321;F4JL11;Q9FJ09	Q96321|IMPA1_ARATH Importin subunit alpha-1 OS=Arabidopsis thaliana GN=IMPA1 PE=1 SV=2	116.15	XP_008810191.1	PREDICTED: importin subunit alpha-1b-like [Phoenix dactylifera]	58.18	1.27769	1.10723	Transport		1.28816e+06	1.93153e+06	1.89869e+06	2.35856e+06		264077	475264	193036	246030		-0.55969	0.584433	0.3129		0.0914994	0.164421	0.140411	0.111854	0.237122	0.455276
1421	VISWYDNEWGYSQR	1	P09315	P09315|G3PA_MAIZE Glyceraldehyde-3-phosphate dehydrogenase A, chloroplastic OS=Zea mays GN=GAPA PE=2 SV=1	731.07				1.27757	0.97282	Primary metabolism		555357	227498	770640	425642		110630	96326.7	123119	111268		-0.472641	-1.28756	-0.856415		0.148157	0.158477	0.0718438	0.172083	0.243247	0.521684
711	EVDIVGIFR	2	Q1PSI9	Q1PSI9|IDND_VITVI L-idonate 5-dehydrogenase OS=Vitis vinifera GN=VIT_16s0100g00290 PE=1 SV=2	41.85	XP_008809782.1	PREDICTED: sorbitol dehydrogenase-like [Phoenix dactylifera]	21.94	1.27726	0.56842	Primary metabolism		8.45693e+06	8.1217e+06	4.04679e+06	4.04239e+06		723053	541101	343654	454084		1.06336	-0.0583519	-0.00156815		0.00510463	0.484691	0.497615	0.016585	0.485897	0.503659
270	EGEGYERPNEGAVVTVK	6	Q43207	Q43207|FKB70_WHEAT 70 kDa peptidyl-prolyl isomerase OS=Triticum aestivum GN=FKBP70 PE=1 SV=1	167.28	XP_008794657.1	PREDICTED: 70 kDa peptidyl-prolyl isomerase-like [Phoenix dactylifera]	34.51	1.27684	0.633548	Amino acids & protein metabolism		2.40702e+07	3.23373e+07	1.3743e+07	1.52128e+07		2.13526e+06	3.2215e+06	168150	918480		0.808552	0.425954	0.146592		0.00179711	0.081345	0.0670382	0.01062	0.163588	0.512426
542	SGAGNIFIK	1	P42731	P42731|PABP2_ARATH Polyadenylate-binding protein 2 OS=Arabidopsis thaliana GN=PAB2 PE=1 SV=1	36.74	XP_008795896.1	PREDICTED: polyadenylate-binding protein 2-like [Phoenix dactylifera]	38.49	1.27642	0.639822	Gene expression / Protein formation		2.35843e+06	2.75093e+06	3.74331e+06	3.73748e+06		185359	465821	198095	166087		-0.666485	0.222089	-0.00224587		0.00432473	0.101706	0.492701	0.0153095	0.183111	0.499679
1152	NSLIGGDDFK	4	Q9FYV1;Q40271;Q9LW96;O64437;P42801;P42802;Q9FPK7	Q9FYV1|INO1_SESIN Inositol-3-phosphate synthase OS=Sesamum indicum PE=2 SV=1	136.38	XP_008782119.1	PREDICTED: inositol-3-phosphate synthase-like [Phoenix dactylifera]	24.1	1.2763	0.362065	Primary metabolism		1.34762e+06	733060	3.70267e+06	2.40204e+06		152187	237548	464355	594875		-1.45815	-0.878412	-0.624302		0.00108269	0.0917919	0.101951	0.0081125	0.174673	0.444086
408	GFAIGNGLTDPAIQYK	1	P11515	P11515|CBP3_WHEAT Serine carboxypeptidase 3 OS=Triticum aestivum GN=CBP3 PE=2 SV=1	32.91	XP_008805718.1	PREDICTED: serine carboxypeptidase-like [Phoenix dactylifera]	25.37	1.27581	0.581825	N metabolism		380735	476451	849144	955827		97551.1	53888.5	90055.2	93722.8		-1.15722	0.323541	0.170741		0.0373227	0.235034	0.203723	0.0547706	0.298927	0.404902
690	DDLFNINANIVK	1	Q9SN86	Q9SN86|MDHP_ARATH Malate dehydrogenase, chloroplastic OS=Arabidopsis thaliana GN=At3g47520 PE=1 SV=1	100.61	XP_008783996.1	PREDICTED: malate dehydrogenase, chloroplastic [Phoenix dactylifera]	51.87	1.27475	0.763046	Primary metabolism		1.85852e+06	1.96009e+06	2.66047e+06	3.37442e+06		351583	234821	274836	31841.9		-0.517528	0.0767699	0.34296		0.0205189	0.440042	0.0430331	0.0373836	0.447132	0.522324
1338	FPGVPGDLVNYFLYVAEEVR	3	Q9ZNZ7	Q9ZNZ7|GLTB1_ARATH Ferredoxin-dependent glutamate synthase 1, chloroplastic/mitochondrial OS=Arabidopsis thaliana GN=GLU1 PE=1 SV=3	685.63	XP_008803349.1	PREDICTED: ferredoxin-dependent glutamate synthase, chloroplastic [Phoenix dactylifera]	68.02	1.2727	0.546631	N metabolism		1.12452e+07	6.58181e+06	1.10157e+07	1.07873e+07		1.09785e+06	598053	585783	803631		0.0297522	-0.772757	-0.0302283		0.365239	0.00598496	0.431818	0.390818	0.07725	0.49058
221	LQSIVTPLTEFDHPEK	1	P29036	P29036|FRI1_MAIZE Ferritin-1, chloroplastic OS=Zea mays GN=FER1 PE=1 SV=2	115.5	XP_008792167.1	PREDICTED: ferritin-3, chloroplastic-like [Phoenix dactylifera]	50.49	1.27193	0.900142	Unclassified		1.66545e+07	2.75357e+07	1.15509e+07	1.86269e+07		2.56365e+06	5.30703e+06	2.55327e+06	4.78635e+06		0.527902	0.725394	0.689382		0.110147	0.0889784	0.115794	0.131681	0.170549	0.463178
172	ELAETDSVYDTEK	1	Q42694	Q42694|RUBA_CHLRE RuBisCO large subunit-binding protein subunit alpha, chloroplastic OS=Chlamydomonas reinhardtii PE=1 SV=1	94.18				1.27098	0.493371	Photosynthesis		7.13038e+07	1.26758e+08	2.95662e+07	2.82018e+07		9.06063e+06	1.18185e+07	2.8093e+06	2.91476e+06		1.27003	0.830029	-0.0681604		0.00312031	0.0187972	0.38473	0.0129323	0.108722	0.478476
760	EPMFIPIAVGLVDSTGK	2	B7EA73	B7EA73|PSA_ORYSJ Puromycin-sensitive aminopeptidase OS=Oryza sativa subsp. japonica GN=Os08g0562700 PE=2 SV=1	220.82				1.27042	0.679299	Amino acids & protein metabolism		8.84752e+06	8.89661e+06	1.58162e+07	1.46346e+07		546212	1.02677e+06	651519	1.20195e+06		-0.838053	0.00798223	-0.112012		0.000489894	0.36996	0.183833	0.00778346	0.413117	0.413
297	IEDAVDQAISWLESNQLAEVDEFEDK	1	P24629	P24629|HSP71_SOLLC Heat shock cognate 70 kDa protein 1 OS=Solanum lycopersicum GN=HSC-I PE=2 SV=1	955.73				1.27003	0.445136	Stress response		863736	1.25017e+06	386946	518577		174689	141984	19943.6	70543.7		1.15846	0.533457	0.422428		0.00725745	0.181245	0.0110456	0.0198349	0.258397	0.757167
574	AEFPIFDK	1	Q06652;O04922;O23968	Q06652|GPX4_CITSI Probable phospholipid hydroperoxide glutathione peroxidase OS=Citrus sinensis GN=CSA PE=1 SV=1	147.39	XP_008790151.1	PREDICTED: phospholipid hydroperoxide glutathione peroxidase 1, chloroplastic-like [Phoenix dactylifera]	21	1.26889	0.875367	Stress response		9.16912e+06	9.35758e+06	1.08465e+07	1.5871e+07		1.04659e+06	773592	1.05862e+06	2.61591e+06		-0.242378	0.0293521	0.549164		0.070919	0.263733	0.0999844	0.0916344	0.321682	0.474713
354	VLAICGPGNNGGDGLVAAR	1	Q9LTX3	Q9LTX3|PPOX1_ARATH Pyridoxine/pyridoxamine 5'-phosphate oxidase 1, chloroplastic OS=Arabidopsis thaliana GN=PPOX1 PE=1 SV=1	45.14				1.26768	0.399053	Co-factor & vitamine metabolism		4.04485e+06	5.39643e+06	5.98991e+06	6.07208e+06		281400	682713	699538	320656		-0.566449	0.41592	0.0196578		0.015851	0.0605675	0.456225	0.0313175	0.150491	0.506613
1388	DGATDPTFLYFAYGLK	4	Q5J907;Q6DUX3;P43349;Q944T2;P31265;P35681;Q8LRM8;P28014;P85905;Q9M9V9	Q5J907|TCTP_ELAGV Translationally-controlled tumor protein homolog OS=Elaeis guineensis var. tenera GN=TCTP PE=2 SV=1	334.93	XP_008789873.1	PREDICTED: translationally-controlled tumor protein homolog isoform X1 [Phoenix dactylifera]	65.23	1.26742	0.875704	Unclassified		2.46492e+08	1.2821e+08	2.45847e+08	2.36793e+08		2.49839e+07	2.10375e+07	2.55968e+07	1.61234e+07		0.00378065	-0.943035	-0.054131		0.490147	0.0470536	0.415108	0.493585	0.128238	0.48862
1520	YMHLNEEILK	1	P49440	P49440|CHSY_PHAVU Chalcone synthase 17 OS=Phaseolus vulgaris GN=CHS17 PE=2 SV=1	30.24	XP_008797107.1	PREDICTED: chalcone synthase 1 [Phoenix dactylifera]	29.31	1.26414	0.520193	Secondary metabolism		57545.5	3544.25	5.54677e+06	3.96399e+06		223481	159.8	3.29767e+06	2.02268e+06		-6.5908	-4.02115	-0.484694		0.00452203	0.0416081	0.355283	0.0156176	0.129134	0.4956
887	LAFTGSTDTGK	3	Q9SU63	Q9SU63|AL2B4_ARATH Aldehyde dehydrogenase family 2 member B4, mitochondrial OS=Arabidopsis thaliana GN=ALDH2B4 PE=2 SV=1	125.49	XP_008781996.1	PREDICTED: aldehyde dehydrogenase family 2 member B7, mitochondrial [Phoenix dactylifera]	41.04	1.26397	0.622443	Primary metabolism		1.94454e+07	1.72533e+07	1.24259e+07	1.27873e+07		1.59749e+06	1.15808e+06	465264	745394		0.646084	-0.172555	0.0413662		0.00485758	0.1162	0.316227	0.0164528	0.203457	0.485882
523	CDAVPGR	2	P98012;P00413;P08744	P98012|COX2_BETVU Cytochrome c oxidase subunit 2 OS=Beta vulgaris GN=COX2 PE=2 SV=1	130.86	YP_005090388.1	cytochrome c oxidase subunit 2 (mitochondrion) [Phoenix dactylifera]	31.44	1.26307	0.697648	Photosynthesis		2.56275e+07	2.75254e+07	1.79195e+07	1.83152e+07		905986	1.63027e+06	284896	1.17956e+06		0.516157	0.103074	0.0315082		0.000359684	0.0919588	0.384803	0.00646435	0.173872	0.477021
1516	TAITYIDANGNWHR	1	Q42556	Q42556|PMA9_ARATH ATPase 9, plasma membrane-type OS=Arabidopsis thaliana GN=AHA9 PE=2 SV=2	253.52				1.263	0.501148	Primary metabolism		11459.3	4380.01	239857	152475		24381.8	1206.93	25626.1	30736.1		-4.38759	-1.38751	-0.653599		0.00412615	0.11515	0.0949328	0.0148535	0.204298	0.478476
1314	QLDAEVHR	2	P93779	P93779|RL5_SOLME 60S ribosomal protein L5 (Fragment) OS=Solanum melongena GN=RPL5 PE=2 SV=1	59.38	XP_008791818.1	PREDICTED: 60S ribosomal protein L5-like [Phoenix dactylifera]	25.25	1.26173	0.334958	Gene expression / Protein formation		964839	599916	1.93942e+06	1.38789e+06		210601	56972.3	111357	165570		-1.00727	-0.685528	-0.482736		0.0196599	0.039242	0.0456264	0.0360699	0.128544	0.513459
431	FADLIEK	1	Q8S528	Q8S528|AL2B7_ARATH Aldehyde dehydrogenase family 2 member B7, mitochondrial OS=Arabidopsis thaliana GN=ALDH2B7 PE=2 SV=2	67.61	XP_008781996.1	PREDICTED: aldehyde dehydrogenase family 2 member B7, mitochondrial [Phoenix dactylifera]	21.93	1.26025	0.594136	Primary metabolism		1.55075e+07	1.96785e+07	7.23956e+06	7.38909e+06		2.13045e+06	2.79827e+06	409896	560991		1.099	0.343653	0.0294952		0.00384276	0.239469	0.383163	0.0142673	0.308037	0.484383
179	VEVEDGNILQISGER	2	P13853	P13853|HS17C_ARATH 17.6 kDa class I heat shock protein 3 OS=Arabidopsis thaliana GN=HSP17.6C PE=2 SV=2	105.93				1.25928	0.588457	Stress response		2.58696e+07	5.01063e+07	3.77933e+06	5.77066e+06		1.15176e+07	5.70255e+06	449914	2.34731e+06		2.77505	0.953734	0.610605		0.00401586	0.125079	0.108276	0.01475	0.199355	0.4543
124	DANAALEINPDSAK	1	Q93YR3	Q93YR3|F10AL_ARATH FAM10 family protein At4g22670 OS=Arabidopsis thaliana GN=At4g22670 PE=1 SV=1	51.25	XP_008783578.1	PREDICTED: FAM10 family protein At4g22670 [Phoenix dactylifera]	45.25	1.25753	0.620333	Stress response		4.58192e+06	8.36227e+06	1.38082e+06	1.69742e+06		758852	1.12752e+06	98051.9	591092		1.73043	0.867941	0.297822		0.000649859	0.0193167	0.264664	0.00789559	0.107233	0.451176
171	ADLPGVK	2	Q41560;P12810;P27777;Q05832;Q943E6	Q41560|HS16B_WHEAT 16.9 kDa class I heat shock protein 2 OS=Triticum aestivum GN=hsp16.9B PE=1 SV=1	148.12	XP_008785453.1	PREDICTED: 18.1 kDa class I heat shock protein-like [Phoenix dactylifera]	19.14	1.25617	0.699923	Stress response		1.86437e+07	4.02498e+07	564035	1.19337e+06		9.46779e+06	9.1516e+06	77601.7	2.9467e+06		5.04676	1.11029	1.08119		0.000225593	0.0953397	0.196128	0.00558765	0.176306	0.417172
242	ALDFVLR	2	Q9LYR5	Q9LYR5|FKB19_ARATH Peptidyl-prolyl cis-trans isomerase FKBP19, chloroplastic OS=Arabidopsis thaliana GN=FKBP19 PE=1 SV=1	83.99	XP_008797137.1	PREDICTED: peptidyl-prolyl cis-trans isomerase FKBP19, chloroplastic isoform X1 [Phoenix dactylifera]	17.96	1.25486	0.531341	N metabolism		2.83115e+06	3.77222e+06	1.77537e+06	2.09562e+06		195119	261831	208951	154339		0.67327	0.414025	0.239257		0.0204607	0.0426653	0.183312	0.0357576	0.128377	0.41764
1482	TGVTFDDVAGVDEAK	1	Q67WJ2	Q67WJ2|FTSH6_ORYSJ ATP-dependent zinc metalloprotease FTSH 6, chloroplastic OS=Oryza sativa subsp. japonica GN=FTSH6 PE=3 SV=1	67.41				1.25287	0.653814	Photosynthesis		6.80737e+06	2.75305e+06	1.72229e+06	1.44357e+06		2.5253e+06	891874	321444	414221		1.98277	-1.30607	-0.254686		0.0145622	0.0218711	0.337299	0.0303676	0.109205	0.494437
1337	FYTTDFDEMER	1	Q9AR22	Q9AR22|CTH1_CHLRE Magnesium-protoporphyrin IX monomethyl ester [oxidative] cyclase 2, chloroplastic OS=Chlamydomonas reinhardtii GN=CTH1 PE=2 SV=1	74.23	XP_008778346.1	PREDICTED: magnesium-protoporphyrin IX monomethyl ester [oxidative] cyclase, chloroplastic [Phoenix dactylifera]	49.73	1.25265	1.17815	Photosynthesis		3.26927e+06	1.94884e+06	3.00913e+06	2.9536e+06		131175	212810	428843	231088		0.11962	-0.746352	-0.0268704		0.262262	0.00048941	0.461164	0.282579	0.040376	0.499947
91	SGELYR	2	Q9LM92;Q84M94;Q9LM90	Q9LM92|SMD3B_ARATH Small nuclear ribonucleoprotein SmD3b OS=Arabidopsis thaliana GN=SMD3B PE=2 SV=1	33.07	XP_008781278.1	PREDICTED: small nuclear ribonucleoprotein SmD3b [Phoenix dactylifera]	17.64	1.25234	1.10265	Gene expression / Protein formation		740250	1.58563e+06	1.41026e+06	1.43717e+06		172202	276632	169260	176565		-0.929876	1.09897	0.0272654		0.0290887	0.0731029	0.466797	0.0458889	0.157466	0.502876
52	MSGGDHIHSGDVVGK	2	Q05993	Q05993|RBL_SYMAL Ribulose bisphosphate carboxylase large chain (Fragment) OS=Symphoricarpos albus GN=rbcL PE=3 SV=1	1476.24				1.25107	0.643486	Primary metabolism		1.48508e+06	4.7916e+06	42627.5	43123.2		893368	3.0239e+06	13675.4	18592.8		5.12261	1.68997	0.0166787		0.00165137	0.0560088	0.493829	0.0106379	0.143304	0.497224
90	VLILMSDTGGGHR	1	Q9FZL3	Q9FZL3|MGDG_TOBAC Probable monogalactosyldiacylglycerol synthase, chloroplastic OS=Nicotiana tabacum GN=MGD A PE=2 SV=1	37.07	XP_017698369.1	PREDICTED: probable monogalactosyldiacylglycerol synthase 1, chloroplastic [Phoenix dactylifera]	38.28	1.25095	0.66305	Primary metabolism		28776.4	8309.58	395183	533030		20251.4	100024	50151.5	40695.1		-3.77956	-1.79204	0.431695		0.00823363	0.113065	0.0424371	0.0211663	0.188833	0.542063
399	ARFEELNMDLFR	1	P11143	P11143|HSP70_MAIZE Heat shock 70 kDa protein OS=Zea mays GN=HSP70 PE=3 SV=2	1556.95	XP_008784528.1	PREDICTED: heat shock cognate 70 kDa protein 2-like [Phoenix dactylifera]	44.79	1.24963	0.741443	Stress response		3.94211e+07	4.84626e+07	1.96634e+07	2.1638e+07		4.32587e+06	4.39972e+06	595640	2.84371e+06		1.00346	0.297901	0.138058		0.00110331	0.102234	0.254859	0.00797018	0.182301	0.443133
1498	NSWGENWGENGYYK	2	P05993	P05993|PAPA5_CARPA Cysteine proteinase (Fragment) OS=Carica papaya PE=2 SV=1	114.37				1.24922	0.491719	N metabolism		2.37403e+06	690246	9.94228e+06	9.15783e+06		682585	150086	1.61329e+06	1.71618e+06		-2.06624	-1.78216	-0.118572		0.00928731	0.0451644	0.410149	0.0229994	0.12527	0.4838
1494	VFGDLHGQFGDLMR	1	Q60EX6	Q60EX6|BSL1_ORYSJ Serine/threonine-protein phosphatase BSL1 homolog OS=Oryza sativa subsp. japonica GN=BSL1 PE=2 SV=1	49.83	XP_008795124.1	PREDICTED: serine/threonine-protein phosphatase BSL1 homolog [Phoenix dactylifera]	30.07	1.24904	0.573916	Amino acids & protein metabolism		26971.7	7270.56	215018	138589		8301.28	3267.92	20599.7	27224.3		-2.99494	-1.89131	-0.633642		0.00252536	0.105175	0.0663442	0.0118678	0.19619	0.514302
102	ETLTGDEFR	1	Q1PDW5	Q1PDW5|FTSH6_ARATH ATP-dependent zinc metalloprotease FTSH 6, chloroplastic OS=Arabidopsis thaliana GN=FTSH6 PE=2 SV=1	84.54	XP_008802626.1	PREDICTED: ATP-dependent zinc metalloprotease FTSH 6, chloroplastic-like [Phoenix dactylifera]	43.06	1.24724	0.397115	Photosynthesis		1.89434e+06	4.63701e+06	847130	905135		544079	316486	29350.7	165509		1.16104	1.2915	0.0955509		0.0167804	0.00945129	0.360648	0.0326558	0.085087	0.489079
1327	DRNVVAQLVR	11	P05414;B8AKX6;O49506	P05414|GOX_SPIOL Peroxisomal (S)-2-hydroxy-acid oxidase OS=Spinacia oleracea PE=1 SV=1	808.84	XP_008787823.1	PREDICTED: peroxisomal (S)-2-hydroxy-acid oxidase GLO5 isoform X1 [Phoenix dactylifera]	19.84	1.24658	0.875983	Photosynthesis		1.28476e+08	7.88339e+07	1.12978e+08	1.05385e+08		1.34292e+07	1.0877e+07	7.56088e+06	1.38009e+07		0.185454	-0.704608	-0.100369		0.0874717	0.0408221	0.362628	0.107901	0.129938	0.485882
830	EASQLTAVTTR	3	Q9SSD2;Q9T0I6	Q9SSD2|PRP8A_ARATH Pre-mRNA-processing-splicing factor 8A OS=Arabidopsis thaliana GN=PRP8A PE=1 SV=1	127.86	XP_008795869.1	PREDICTED: pre-mRNA-processing-splicing factor 8A [Phoenix dactylifera]	38.71	1.24651	0.656241	Gene expression / Protein formation		278183	227523	978146	834373		37465.2	62403.9	35354.9	58697.5		-1.81402	-0.290022	-0.229357		0.000737685	0.376448	0.0889242	0.00804263	0.409785	0.471244
1216	DRPDLTAPESLQLYLDTR	1	Q9XHR2	Q9XHR2|EIF3A_MAIZE Eukaryotic translation initiation factor 3 subunit A OS=Zea mays GN=TIF3A1 PE=2 SV=1	44.04	XP_008809196.1	PREDICTED: eukaryotic translation initiation factor 3 subunit A-like [Phoenix dactylifera]	44.08	1.24622	0.648196	Amino acids & protein metabolism		517542	339092	2.00784e+06	1.77153e+06		79456.2	114065	85489.1	165182		-1.9559	-0.609999	-0.180648		0.000796825	0.206207	0.200865	0.00786667	0.280909	0.410945
1385	MGDIVHTLTNR	2	Q41058;Q08047	Q41058|GLGB1_PEA 1,4-alpha-glucan-branching enzyme 1, chloroplastic/amyloplastic OS=Pisum sativum GN=SBEI PE=1 SV=1	58.24	XP_017698269.1	PREDICTED: 1,4-alpha-glucan-branching enzyme 1, chloroplastic/amyloplastic [Phoenix dactylifera]	30.86	1.24559	0.455515	Primary metabolism		286484	54521.4	1.16505e+06	1.35357e+06		47516.2	87464	240051	204996		-2.02387	-2.39356	0.216377		0.00356754	0.00123188	0.300483	0.0142962	0.0549333	0.476538
462	ICGEISVSR	2	Q5JKN1	Q5JKN1|P2C05_ORYSJ Probable protein phosphatase 2C 5 OS=Oryza sativa subsp. japonica GN=Os01g0552300 PE=2 SV=1	116.37				1.2429	0.600348	Stress response		1.07884e+06	570188	2.10878e+06	1.82696e+06		102754	543050	171788	74768.1		-0.966935	-0.919968	-0.206963		0.00145451	0.0466608	0.108204	0.00999194	0.129093	0.458889
514	AFEEAEK	1	P54609;Q9LZF6	P54609|CD48A_ARATH Cell division control protein 48 homolog A OS=Arabidopsis thaliana GN=CDC48A PE=1 SV=1	911.57	XP_008800539.1	PREDICTED: cell division cycle protein 48 homolog [Phoenix dactylifera]	14.66	1.24175	0.417519	Cell/development		1.18326e+06	1.38094e+06	2.03218e+06	2.2427e+06		89989	267405	198444	392240		-0.780258	0.222878	0.14221		0.00178903	0.25934	0.339208	0.0107739	0.325593	0.490979
729	HNEIQTVNIK	3	Q6H8D5;Q5VQ78	Q6H8D5|COB22_ORYSJ Coatomer subunit beta'-2 OS=Oryza sativa subsp. japonica GN=Os02g0209100 PE=2 SV=1	101.37	XP_008777605.1	PREDICTED: coatomer subunit beta'-1 isoform X1 [Phoenix dactylifera]	44.12	1.24071	0.497593	Transport		616868	518405	1.24143e+06	1.46415e+06		65431.1	63127.7	72515	285164		-1.00897	-0.250883	0.238056		0.00107781	0.247946	0.209457	0.00826	0.314985	0.416971
1424	ILDWADIVNAHIVSGPGIVEGLK	1	Q8RZA1	Q8RZA1|UMPS2_ORYSJ Uridine 5'-monophosphate synthase OS=Oryza sativa subsp. japonica GN=UMPS2 PE=2 SV=1	30.94				1.23809	0.441042	Gene expression / Protein formation		38650.4	19150.8	321875	268538		19981.4	5331.83	33616.7	53792.6		-3.05794	-1.01308	-0.261372		0.00728509	0.083529	0.306603	0.0197052	0.166385	0.477724
301	LMSSDINELYR	2	Q3BAQ1;A0A326	Q3BAQ1|RPOC1_PHAAO DNA-directed RNA polymerase subunit beta' OS=Phalaenopsis aphrodite subsp. formosana GN=rpoC1 PE=3 SV=2	38.99	YP_003540922.1	DNA-directed RNA polymerase beta' chain (chloroplast) [Phoenix dactylifera]	33.8	1.23776	0.730537	Gene expression / Protein formation		140472	148068	403836	305534		10351.9	32510.2	41973.2	31340.4		-1.52348	0.0759748	-0.402437		0.000558531	0.366201	0.0736431	0.00826	0.403043	0.501016
1312	IDHDANPQLIEEYK	1	Q7XKD0	Q7XKD0|TRXX_ORYSJ Thioredoxin X, chloroplastic OS=Oryza sativa subsp. japonica GN=TRX-X PE=2 SV=1	54.16				1.23516	0.830313	Stress response		1.29697e+07	7.98896e+06	1.04792e+07	9.59225e+06		1.7501e+06	1.38455e+06	1.21715e+06	868203		0.30761	-0.699061	-0.12759		0.177225	0.0252758	0.332382	0.204231	0.114444	0.485018
350	FYFNPGDTGFK	2	Q3HVN1;Q9XGI9	Q3HVN1|AGUB_SOLTU N-carbamoylputrescine amidase OS=Solanum tuberosum GN=CPA PE=2 SV=1	39.35	XP_008806094.1	PREDICTED: N-carbamoylputrescine amidase [Phoenix dactylifera]	28.56	1.23433	0.604378	N metabolism		1.65787e+06	2.13455e+06	945404	1.15778e+06		215898	278495	37540.7	66320.2		0.810326	0.364606	0.292363		0.0023377	0.105692	0.0422021	0.0117272	0.195345	0.5782
658	AEQYLADSGIPYTIIR	1	O80934	O80934|Y2766_ARATH Uncharacterized protein At2g37660, chloroplastic OS=Arabidopsis thaliana GN=At2g37660 PE=1 SV=2	78.52	XP_008785605.1	PREDICTED: uncharacterized protein At5g02240 [Phoenix dactylifera]	56.53	1.23299	0.52517	Stress response		8.39645e+06	8.61073e+06	4.16341e+06	5.95439e+06		1.02476e+06	447466	327842	338809		1.01201	0.0363554	0.516188		0.00642182	0.188372	0.0196741	0.0186141	0.267167	0.688333
1165	FGQEGETYNIVAAHGYFGR	1	A6H5E4	A6H5E4|PSBA_CYCTA Photosystem II protein D1 OS=Cycas taitungensis GN=psbA PE=3 SV=1	841.56	YP_003540911.1	photosystem II Q(b) protein (D1) (chloroplast) [Phoenix dactylifera]	94.87	1.2321	1.11677	Photosynthesis		9.34595e+07	6.55689e+07	7.88374e+07	6.9834e+07		7.62504e+06	1.21005e+07	5.07141e+06	7.98246e+06		0.245461	-0.51133	-0.174951		0.0428432	0.0210961	0.192989	0.061878	0.106815	0.408698
625	TDYQLIDISEDGFVSLLTENGNTK	1	Q9SC12;P24922	Q9SC12|IF5A_SENVE Eukaryotic translation initiation factor 5A OS=Senecio vernalis GN=EIFSV1 PE=2 SV=1	111.06	XP_008785934.1	PREDICTED: eukaryotic translation initiation factor 5A-2-like isoform X1 [Phoenix dactylifera]	57.65	1.23167	0.49077	Amino acids & protein metabolism		16584.4	20165.4	98977.5	193509		15311.2	13046.8	44044.4	61532.9		-2.57727	0.282053	0.96723		0.030438	0.464866	0.145322	0.0469318	0.474987	0.465789
114	FERPPVLHLAFQALDK	1	P31252;P31251	P31252|UBE13_WHEAT Ubiquitin-activating enzyme E1 3 OS=Triticum aestivum GN=UBA3 PE=1 SV=1	174.72				1.23152	0.71486	Gene expression / Protein formation		143679	138755	721492	481690		25186.6	149928	90489	92764.4		-2.32813	-0.0503084	-0.582879		0.00070351	0.354775	0.0361125	0.00803056	0.397245	0.531
424	EYGGQWLSSVTR	1	A7NVJ4	A7NVJ4|NDHM_VITVI NAD(P)H-quinone oxidoreductase subunit M, chloroplastic OS=Vitis vinifera GN=ndhM PE=2 SV=1	35.95	XP_008791668.1	PREDICTED: NAD(P)H-quinone oxidoreductase subunit M, chloroplastic [Phoenix dactylifera]	37.94	1.231	1.02537	Photosynthesis		1.44502e+06	1.47867e+06	1.21284e+06	1.8162e+06		59592.8	195857	155647	183483		0.25271	0.0332095	0.582539		0.133604	0.400344	0.0600865	0.151239	0.432546	0.505714
302	APNGDAWVEANGQQYSPSQIGAFILTK	3	Q9LDZ0	Q9LDZ0|HSP7J_ARATH Heat shock 70 kDa protein 10, mitochondrial OS=Arabidopsis thaliana GN=HSP70-10 PE=1 SV=1	480.89				1.22898	0.638819	Stress response		1.42274e+07	1.97222e+07	8.71996e+06	8.81667e+06		1.28798e+06	1.96119e+06	471588	763938		0.706281	0.471145	0.0159122		0.000795486	0.048376	0.458221	0.00805854	0.128416	0.503926
501	AYYAVEEVK	1	Q9C774	Q9C774|PSD7B_ARATH 26S proteasome non-ATPase regulatory subunit 7 homolog B OS=Arabidopsis thaliana GN=RPN8B PE=1 SV=1	106.77	XP_008785408.1	PREDICTED: 26S proteasome non-ATPase regulatory subunit 7 homolog A isoform X1 [Phoenix dactylifera]	30.69	1.22673	0.869593	Amino acids & protein metabolism		609463	665361	1.04893e+06	1.50988e+06		157559	87102.6	122590	86860		-0.783307	0.1266	0.525521		0.123994	0.396064	0.0147249	0.141197	0.426207	0.774375
984	ALAENEGEGIAK	2	A8MS68;F4JLP5	A8MS68|PLPD1_ARATH Dihydrolipoyl dehydrogenase 1, chloroplastic OS=Arabidopsis thaliana GN=LPD1 PE=2 SV=1	52.26				1.22494	0.502273	Primary metabolism		978178	854655	1.63819e+06	1.88632e+06		59138.1	138256	152129	178280		-0.743932	-0.194755	0.203471		0.0122446	0.216265	0.183763	0.0265027	0.278199	0.415307
712	YGGASAGYR	1	O04059	O04059|DHBK_SOLLC Putative 3,4-dihydroxy-2-butanone kinase OS=Solanum lycopersicum GN=DHBK PE=2 SV=1	50.12	XP_008798256.1	PREDICTED: LOW QUALITY PROTEIN: putative 3,4-dihydroxy-2-butanone kinase [Phoenix dactylifera]	45.11	1.22455	1.09226	Primary metabolism		572107	625598	436651	641880		88114.5	83247.8	47940.5	14644		0.389803	0.12895	0.555823		0.0453246	0.332442	0.00593693	0.063866	0.385156	1
1268	IQSQSTSGASSISQK	1	Q5F4K8	Q5F4K8|PAT_PINPS Aspartate aminotransferase OS=Pinus pinaster GN=AAT PE=1 SV=1	54.88	XP_008783401.1	PREDICTED: bifunctional aspartate aminotransferase and glutamate/aspartate-prephenate aminotransferase-like [Phoenix dactylifera]	52.29	1.22382	0.562241	N metabolism		124875	89161	557149	940149		30538	33129.1	318025	183444		-2.15758	-0.485995	0.754826		0.0162152	0.394896	0.197952	0.0310235	0.42734	0.413
1470	QAIHGVTPDIAVK	1	Q06GK0	Q06GK0|RR7_PIPCE 30S ribosomal protein S7, chloroplastic OS=Piper cenocladum GN=rps7-A PE=3 SV=1	195.31	YP_003540977.1	30S ribosomal protein S7 (chloroplast) [Phoenix dactylifera]	31.39	1.22366	0.727838	Gene expression / Protein formation		2211.01	1316.97	98925.9	138981		7183.2	2722.08	40620.4	37456		-5.48357	-0.747487	0.490473		0.00661638	0.440795	0.303644	0.0189292	0.467216	0.469318
1095	DHADSNIVIMLIGNK	1	O04486	O04486|RAA2A_ARATH Ras-related protein RABA2a OS=Arabidopsis thaliana GN=RABA2A PE=2 SV=1	51.82	XP_008786407.1	PREDICTED: ras-related protein RABA2a-like [Phoenix dactylifera]	35.06	1.22292	0.490201	Transport		8386.01	7651.21	94053.3	39312		1571.91	1258.77	11544	16393.5		-3.48742	-0.132297	-1.25851		0.000223524	0.195501	0.0882095	0.00567875	0.272848	0.472
1143	HLNLDFQLLEGGR	3	P49210	P49210|RL9_ORYSJ 60S ribosomal protein L9 OS=Oryza sativa subsp. japonica GN=RPL9 PE=2 SV=3	159.2				1.22188	0.561342	Gene expression / Protein formation		7.21386e+06	5.30292e+06	1.15142e+07	1.16226e+07		272650	427438	942259	1.16328e+06		-0.674568	-0.443983	0.0135268		0.000943145	0.0277527	0.4755	0.00808792	0.122723	0.508308
14	NLVVVSSPNLAK	1	Q43240	Q43240|TCMO_ZINVI Trans-cinnamate 4-monooxygenase OS=Zinnia violacea GN=CYP73A12 PE=2 SV=1	142.55				1.2185	0.591451	Secondary metabolism		163.982	48.8516	319329	230173		1167.4	40073.8	168280	199218		-10.9273	-1.74706	-0.472328		0.0071087	0.198546	0.375569	0.0198128	0.270164	0.491975
194	DEVGLTLDK	2	Q43831	Q43831|RUBB_SECCE RuBisCO large subunit-binding protein subunit beta, chloroplastic (Fragment) OS=Secale cereale GN=CPN60 PE=2 SV=1	561.35	XP_008813151.1	PREDICTED: ruBisCO large subunit-binding protein subunit beta, chloroplastic-like isoform X1 [Phoenix dactylifera]	15.57	1.21763	0.423673	Photosynthesis		5.17423e+07	8.59976e+07	3.44844e+07	3.35023e+07		6.96152e+06	6.25497e+06	1.45382e+06	1.88867e+06		0.585399	0.732952	-0.0416836		0.023467	0.0139788	0.345463	0.0394149	0.0977627	0.498448
429	DPLNDSVVPDGYR	1	Q9ZQP2	Q9ZQP2|ACO12_ARATH Putative peroxisomal acyl-coenzyme A oxidase 1.2 OS=Arabidopsis thaliana GN=ACX1.2 PE=2 SV=1	37.4	XP_008803972.1	PREDICTED: peroxisomal acyl-coenzyme A oxidase 1-like [Phoenix dactylifera]	39.42	1.21758	0.990085	Primary metabolism		409412	530575	772074	1.00356e+06		132747	113738	50526	63884.8		-0.915185	0.374002	0.378315		0.0736954	0.0880269	0.0532587	0.094913	0.169421	0.486422
667	EIEIDIEPTDTIDR	2	P0C030;B9DHA6;P0C032;P0CG83;P31753	P0C030|RUB1_ORYSJ Ubiquitin-NEDD8-like protein RUB1 OS=Oryza sativa subsp. japonica GN=RUB1 PE=2 SV=2	262.36	XP_008776486.1	PREDICTED: ubiquitin-NEDD8-like protein RUB2 [Phoenix dactylifera]	44.02	1.21659	0.477838	Stress response		3.4292e+07	2.18409e+07	3.53619e+07	3.56451e+07		1.93893e+06	1.08717e+07	2.96994e+06	2.40584e+06		-0.0443244	-0.650843	0.0115055		0.398104	0.00200807	0.479482	0.418228	0.0686667	0.500606
1362	LLFEALQYSHVCK	1	P46283	P46283|S17P_ARATH Sedoheptulose-1,7-bisphosphatase, chloroplastic OS=Arabidopsis thaliana GN=At3g55800 PE=2 SV=1	314.25	XP_008785431.1	PREDICTED: sedoheptulose-1,7-bisphosphatase, chloroplastic [Phoenix dactylifera]	54.8	1.21623	0.561244	Primary metabolism		1.27186e+07	7.19663e+06	1.84731e+07	1.14173e+07		2.4129e+06	2.18081e+06	3.79837e+06	2.53927e+06		-0.538482	-0.82155	-0.694209		0.0321937	0.0388237	0.154959	0.0491301	0.130634	0.430208
799	ESFVETLEGWAK	5	Q8S6N5	Q8S6N5|ACC1_ORYSJ Acetyl-CoA carboxylase 1 OS=Oryza sativa subsp. japonica GN=ACC1 PE=3 SV=1	245.75				1.21509	0.643796	Primary metabolism		873576	575227	3.75508e+06	4.84046e+06		147777	213340	1.48393e+06	1.27637e+06		-2.10384	-0.602803	0.366303		0.00402638	0.236183	0.332696	0.0146195	0.310943	0.483298
965	EIPSLQLINQTLSYAR	3	Q9SGW3;Q9FHY0	Q9SGW3|PSD8A_ARATH 26S proteasome non-ATPase regulatory subunit 8 homolog A OS=Arabidopsis thaliana GN=RPN12A PE=1 SV=1	177.22	XP_008802342.2	PREDICTED: 26S proteasome non-ATPase regulatory subunit 8 homolog A [Phoenix dactylifera]	64.16	1.21471	0.619237	Amino acids & protein metabolism		1.92078e+06	1.63158e+06	2.80027e+06	3.31337e+06		198594	114528	171136	254409		-0.543875	-0.235421	0.242732		0.0121818	0.214756	0.1423	0.0267892	0.279097	0.444769
446	DIVALSGGHTLGR	2	Q9FE01;A2XFC7;Q1PER6	Q9FE01|APX2_ORYSJ L-ascorbate peroxidase 2, cytosolic OS=Oryza sativa subsp. japonica GN=APX2 PE=1 SV=1	291.82	XP_008783664.1	PREDICTED: L-ascorbate peroxidase 1, cytosolic isoform X1 [Phoenix dactylifera]	39.76	1.21396	0.391198	Stress response		7.47782e+07	9.10997e+07	4.17315e+07	5.40958e+07		1.16068e+07	8.21345e+06	4.76218e+06	4.80826e+06		0.84148	0.284829	0.37438		0.00196788	0.00317562	0.0849324	0.0111622	0.0693895	0.487569
1458	NLSQQCLNALAK	1	O20250;Q8RWV0;F4IW47	O20250|TKTC_SPIOL Transketolase, chloroplastic OS=Spinacia oleracea PE=1 SV=1	310.79	XP_008813030.1	PREDICTED: transketolase, chloroplastic [Phoenix dactylifera]	54.75	1.21387	0.355683	Primary metabolism		3.39513e+06	1.53088e+06	4.75329e+06	1.9108e+06		1.51772e+06	188591	3.58855e+06	1.09223e+06		-0.485458	-1.1491	-1.31475		0.196209	0.0103378	0.171283	0.223243	0.0824	0.422952
1297	CPQPDLTLGLK	1	Q06942;P28038;Q07353	Q06942|FL3H_MALDO Naringenin,2-oxoglutarate 3-dioxygenase OS=Malus domestica PE=2 SV=1	147.93	XP_008777191.1	PREDICTED: naringenin,2-oxoglutarate 3-dioxygenase-like [Phoenix dactylifera]	13.71	1.21239	0.689582	Secondary metabolism		2.23459e+06	1.51066e+06	1.10483e+07	9.6974e+06		685588	109234	3.66734e+06	2.60641e+06		-2.30574	-0.564834	-0.188157		0.00470172	0.226625	0.399513	0.0160421	0.300825	0.487316
253	IGDLELFR	1	Q9LNU4;Q9LQR8	Q9LNU4|PSD3A_ARATH 26S proteasome non-ATPase regulatory subunit 3 homolog A OS=Arabidopsis thaliana GN=RPN3A PE=1 SV=3	136.49	XP_008811676.1	PREDICTED: probable 26S proteasome non-ATPase regulatory subunit 3 [Phoenix dactylifera]	32.68	1.21233	0.918069	Amino acids & protein metabolism		500066	672018	805361	887930		111500	81303.2	64976.7	50012.6		-0.687515	0.426381	0.14081		0.0737552	0.228634	0.117387	0.0946192	0.299873	0.458889
1074	LSSALSAASAACDHIR	1	O48905	O48905|MDHC_MEDSA Malate dehydrogenase, cytoplasmic OS=Medicago sativa GN=CMDH PE=2 SV=1	317.03	XP_008791594.1	PREDICTED: LOW QUALITY PROTEIN: malate dehydrogenase [Phoenix dactylifera]	48.02	1.21221	1.06499	Primary metabolism		865060	596976	1.44801e+06	448470		363075	186977	966023	153577		-0.743204	-0.535128	-1.69099		0.0541245	0.0204013	0.0961724	0.0738477	0.104304	0.466447
386	AIYYLATDSLK	8	Q9SIF2;P84577;P84717;P85904	Q9SIF2|HS905_ARATH Heat shock protein 90-5, chloroplastic OS=Arabidopsis thaliana GN=HSP90-5 PE=1 SV=1	566.06	XP_008807013.1	PREDICTED: heat shock protein 90-5, chloroplastic-like [Phoenix dactylifera]	31.07	1.21219	0.520023	Stress response		7.17692e+07	9.50733e+07	4.25994e+07	4.52266e+07		1.12305e+07	1.07593e+07	1.7049e+06	3.25093e+06		0.752533	0.405675	0.0863399		0.0181133	0.116829	0.286494	0.03304	0.201796	0.469686
312	GAQGIIMVYDVTR	2	O23657	O23657|RABC1_ARATH Ras-related protein RABC1 OS=Arabidopsis thaliana GN=RABC1 PE=1 SV=1	60.54				1.20984	0.452122	Transport		9.15906e+07	1.30963e+08	5.95902e+07	5.93121e+07		1.31447e+07	1.22761e+07	2.20277e+06	2.49349e+06		0.620123	0.515889	-0.00674859		0.0314533	0.0279039	0.477219	0.0479513	0.120167	0.503147
1115	GVITAEDTR	2	B8B7C5	B8B7C5|GLO5_ORYSI Peroxisomal (S)-2-hydroxy-acid oxidase GLO5 OS=Oryza sativa subsp. indica GN=GLO5 PE=3 SV=1	700.6				1.20869	0.620955	Photosynthesis		9.88953e+06	8.35405e+06	6.63519e+06	5.29219e+06		2.27609e+06	840407	786086	567711		0.575764	-0.243426	-0.326272		0.0542501	0.0663753	0.157861	0.073604	0.152764	0.449524
406	ESDAWPAEPQDAYGLEK	1	Q93VR3	Q93VR3|GME_ARATH GDP-mannose 3,5-epimerase OS=Arabidopsis thaliana GN=At5g28840 PE=1 SV=1	188.44	XP_008802271.1	PREDICTED: GDP-mannose 3,5-epimerase 2-like [Phoenix dactylifera]	38.6	1.20819	0.630065	Stress response		1.36768e+06	1.53697e+06	4.33649e+06	3.25052e+06		142929	276303	294268	347956		-1.66479	0.168353	-0.41586		0.000120315	0.326221	0.0231336	0.00413	0.38735	0.593688
778	VVIGPATVGGIQAGAFK	1	Q9FGX1	Q9FGX1|ACLB2_ARATH ATP-citrate synthase beta chain protein 2 OS=Arabidopsis thaliana GN=ACLB-2 PE=1 SV=1	185.08	XP_008781146.1	PREDICTED: ATP-citrate synthase beta chain protein 1-like [Phoenix dactylifera]	48.91	1.20773	0.450679	Primary metabolism		1.48287e+06	1.4327e+06	2.72148e+06	4.33737e+06		185953	247875	958722	937978		-0.875996	-0.0496585	0.67243		0.0503732	0.481472	0.185607	0.0695286	0.488296	0.426467
988	FLVDHTVVPLFEK	1	Q9SZH4	Q9SZH4|PEP_ARATH RNA-binding KH domain-containing protein PEPPER OS=Arabidopsis thaliana GN=PEP PE=1 SV=1	33.41				1.20752	0.676831	Gene expression / Protein formation		741164	640966	1.32968e+06	1.14064e+06		82623.3	85331	88468.2	72411.6		-0.843215	-0.209546	-0.221235		0.00381611	0.130109	0.125678	0.0143982	0.21254	0.46687
202	LFGVTTLDVVR	1	Q9ZP06;P17783;P83373;P86074;Q43744;P85920;P37228	Q9ZP06|MDHM1_ARATH Malate dehydrogenase 1, mitochondrial OS=Arabidopsis thaliana GN=At1g53240 PE=1 SV=1	265.6	XP_008783996.1	PREDICTED: malate dehydrogenase, chloroplastic [Phoenix dactylifera]	40.65	1.20626	1.12415	Primary metabolism		78743.6	134696	116774	144674		9243.89	39029.8	27395.3	16194.7		-0.568479	0.774477	0.309088		0.0430776	0.111015	0.271615	0.0616632	0.191224	0.453293
289	VDTDPVVHASK	1	Q9SKY8	Q9SKY8|HSP7H_ARATH Heat shock 70 kDa protein 8 OS=Arabidopsis thaliana GN=HSP70-8 PE=1 SV=1	36.47	XP_008810145.1	PREDICTED: heat shock 70 kDa protein 8 isoform X1 [Phoenix dactylifera]	39.28	1.20619	0.616893	Stress response		487348	955299	4123.71	21835.4		219655	210716	2638.36	81416.2		6.88487	0.970999	2.40465		0.00133479	0.0707519	0.135651	0.00894833	0.155596	0.46629
265	DIDSFTQQFASR	6	P93306;Q36450;Q9TC96;P80264	P93306|NDUS2_ARATH NADH dehydrogenase [ubiquinone] iron-sulfur protein 2 OS=Arabidopsis thaliana GN=NAD7 PE=1 SV=2	227.58				1.20551	0.514223	Photosynthesis		2.04196e+07	3.10884e+07	8.36541e+06	9.82757e+06		5.78844e+06	4.34732e+06	266217	1.59388e+06		1.28745	0.606418	0.2324		0.00879697	0.0368963	0.19152	0.0222969	0.129186	0.410838
749	NLSSYYYK	4	Q9SIV2;Q6XJG8	Q9SIV2|PSD2A_ARATH 26S proteasome non-ATPase regulatory subunit 2 homolog A OS=Arabidopsis thaliana GN=RPN1A PE=1 SV=2	204.24	XP_008806650.1	PREDICTED: 26S proteasome non-ATPase regulatory subunit 2 homolog A-like [Phoenix dactylifera]	62.51	1.20492	0.540098	Amino acids & protein metabolism		3.34421e+06	3.37036e+06	5.86399e+06	6.78633e+06		604503	447884	307040	701207		-0.810215	0.0112362	0.210749		0.0110989	0.352645	0.171447	0.0256667	0.398343	0.417917
1013	ENTEGEYSGLEHEVVPGVVESLK	1	O81796	O81796|IDH3_ARATH Isocitrate dehydrogenase [NAD] regulatory subunit 3, mitochondrial OS=Arabidopsis thaliana GN=IDH3 PE=1 SV=1	44.72	XP_008796958.1	PREDICTED: isocitrate dehydrogenase [NAD] regulatory subunit 1, mitochondrial-like isoform X2 [Phoenix dactylifera]	43.1	1.20305	0.86084	Primary metabolism		2.7782e+06	2.39016e+06	2.65588e+06	4.87054e+06		242308	366563	308552	890378		0.0649597	-0.217044	0.874891		0.398662	0.246498	0.00826398	0.417172	0.315951	1
818	NAVALALSPVVR	1	Q9FV46	Q9FV46|ZDS_TARER Zeta-carotene desaturase, chloroplastic/chromoplastic OS=Tagetes erecta PE=2 SV=1	33.47	XP_008813000.1	PREDICTED: zeta-carotene desaturase, chloroplastic/chromoplastic isoform X1 [Phoenix dactylifera]	37.01	1.20185	0.373665	Secondary metabolism		200887	206625	459715	511045		36736.6	51593.1	26566.8	74136		-1.19435	0.0406298	0.15271		0.00394958	0.423516	0.185413	0.0145108	0.44829	0.428798
1319	AGIQEVHFLPFNPTDK	2	Q9SU58;Q9M2A0;Q9SH76;Q9SJB3	Q9SU58|PMA4_ARATH ATPase 4, plasma membrane-type OS=Arabidopsis thaliana GN=AHA4 PE=2 SV=2	385.9	XP_008807875.1	PREDICTED: ATPase 11, plasma membrane-type [Phoenix dactylifera]	54.27	1.20039	0.505477	Primary metabolism		5.37952e+06	3.40998e+06	6.21666e+06	6.48481e+06		327964	398684	326726	360279		-0.208662	-0.657712	0.0609239		0.0558061	0.0103155	0.300711	0.0758295	0.0840816	0.474713
1299	ELADYIIYIIDVSGGDK	1	E0ZS47	E0ZS47|UREG_ORYSI Urease accessory protein G OS=Oryza sativa subsp. indica GN=UREG PE=2 SV=1	31.42	XP_008776078.1	PREDICTED: urease accessory protein G [Phoenix dactylifera]	36.67	1.19982	0.763783	N metabolism		36722	20469.6	100398	71588.2		7525.77	7006.8	13312	9651.72		-1.45102	-0.843163	-0.487942		0.00415513	0.0652354	0.134198	0.0150835	0.152159	0.440082
783	ADAFEYADQVLEK	1	A2Y4G9	A2Y4G9|U603_ORYSI UPF0603 protein OsI_019212, chloroplastic OS=Oryza sativa subsp. indica GN=OsI_19898 PE=3 SV=2	97.31	XP_008797055.1	PREDICTED: UPF0603 protein Os05g0401100, chloroplastic [Phoenix dactylifera]	47.59	1.19825	0.317239	Structural		2.65844e+07	2.39801e+07	1.46301e+07	1.46819e+07		1.9428e+06	1.45685e+06	1.6236e+06	1.98993e+06		0.861639	-0.14874	0.00509574		0.00245192	0.240998	0.49145	0.0122917	0.307081	0.500916
772	GILAIDESNATCGK	1	Q9ZU52	Q9ZU52|ALFP3_ARATH Fructose-bisphosphate aldolase 3, chloroplastic OS=Arabidopsis thaliana GN=FBA3 PE=1 SV=1	132.89	XP_017696744.1	PREDICTED: probable fructose-bisphosphate aldolase 3, chloroplastic [Phoenix dactylifera]	62.17	1.19741	0.488378	Primary metabolism		1.1394e+06	1.07094e+06	1.83183e+06	2.58834e+06		119691	48623.5	658806	334994		-0.685007	-0.0893933	0.498746		0.113511	0.349026	0.161852	0.130546	0.399446	0.437616
908	NPVHNGHALLMNDTR	3	Q43870;Q9S7D8	Q43870|APS2_ARATH ATP sulfurylase 2 OS=Arabidopsis thaliana GN=APS2 PE=1 SV=1	167.13	XP_008801273.1	PREDICTED: ATP sulfurylase 2 [Phoenix dactylifera]	52.24	1.19592	0.725892	Gene expression / Protein formation		508509	410260	1.36471e+06	1.16106e+06		54783.1	48391.5	110593	221136		-1.42425	-0.309735	-0.233152		0.000277886	0.160313	0.284525	0.00608632	0.241465	0.455276
94	ELLTLDEK	3	Q9FLF0;Q9LXG1	Q9FLF0|RS92_ARATH 40S ribosomal protein S9-2 OS=Arabidopsis thaliana GN=RPS9C PE=1 SV=1	58.89	XP_008780681.1	PREDICTED: 40S ribosomal protein S9-2 [Phoenix dactylifera]	23.88	1.1959	0.809289	Gene expression / Protein formation		3.15041e+06	5.68266e+06	5.67496e+06	5.67594e+06		256392	1.21633e+06	384534	903399		-0.84907	0.851027	0.000248285		9.56384e-06	0.0732948	0.499552	0.0019824	0.156646	0.5
575	EGLVLLIDAIEK	2	Q9C9C4	Q9C9C4|ENO1_ARATH Enolase 1, chloroplastic OS=Arabidopsis thaliana GN=ENO1 PE=1 SV=1	65.64	XP_008782057.1	PREDICTED: enolase 1, chloroplastic [Phoenix dactylifera]	37.48	1.19337	0.734783	Primary metabolism		289910	273110	465934	707776		61222.9	45381.4	81343.1	127207		-0.684518	-0.0861269	0.603167		0.0958408	0.410922	0.109579	0.116612	0.439896	0.441068
21	DLYGNIVLSGGTTMFNGIADR	1	P93584	P93584|ACT9_SOLTU Actin-82 (Fragment) OS=Solanum tuberosum PE=3 SV=1	781.75				1.19272	0.917885	N metabolism		518465	676233	300373	409950		65174.9	4.19158e+06	61425.5	25210.1		0.787495	0.383273	0.448694		0.00356425	0.0667343	0.0744725	0.014435	0.154212	0.485111
132	TTLLLALAGK	2	Q5Z9S8;A2WSH0;Q7FMW4	Q5Z9S8|AB42G_ORYSJ ABC transporter G family member 42 OS=Oryza sativa subsp. japonica GN=ABCG42 PE=2 SV=1	43.4	XP_017701022.1	PREDICTED: pleiotropic drug resistance protein 2-like [Phoenix dactylifera]	33.05	1.19224	0.803039	Transport		27602.2	48780.4	144667	208923		13333.7	36465.4	49569.3	118018		-2.38988	0.821516	0.530234		0.00558645	0.188479	0.309743	0.0175212	0.266259	0.475948
461	GFTLEELK	2	P41127;O48513;P49627	P41127|RL131_ARATH 60S ribosomal protein L13-1 OS=Arabidopsis thaliana GN=RPL13B PE=1 SV=1	81.92	XP_008775606.1	PREDICTED: 60S ribosomal protein L13-1 [Phoenix dactylifera]	21.32	1.19116	0.469711	Gene expression / Protein formation		2.62789e+06	1.50895e+06	4.2217e+06	4.28982e+06		132792	1.2955e+06	549764	637195		-0.68392	-0.800363	0.0230942		0.0135789	0.0216272	0.473413	0.0295	0.110537	0.500284
199	AIELANPMENAGAALIR	5	P08823	P08823|RUBA_WHEAT RuBisCO large subunit-binding protein subunit alpha, chloroplastic (Fragment) OS=Triticum aestivum PE=1 SV=1	565.19				1.19072	0.45015	Photosynthesis		9.59805e+07	1.73958e+08	5.18606e+07	4.92835e+07		2.22354e+07	1.91373e+07	2.96518e+06	3.39118e+06		0.888103	0.857927	-0.0735339		0.0400133	0.0401889	0.347789	0.0583746	0.127752	0.493345
107	WAMLGAAGIFIPEFLTK	2	Q9SYW8	Q9SYW8|LHCA2_ARATH Photosystem I chlorophyll a/b-binding protein 2, chloroplastic OS=Arabidopsis thaliana GN=LHCA2 PE=1 SV=1	228.33	XP_008805305.1	PREDICTED: chlorophyll a-b binding protein 7, chloroplastic-like [Phoenix dactylifera]	128.23	1.18958	0.48498	Photosynthesis		5.38238e+06	1.03609e+07	2.62848e+06	2.36032e+06		647036	1.28265e+06	167625	428372		1.03402	0.944827	-0.155244		0.00739125	0.031486	0.249034	0.019591	0.120491	0.450873
1085	AQDFLFISGTK	2	O23324;Q9LIK9	O23324|APS3_ARATH ATP-sulfurylase 3, chloroplastic OS=Arabidopsis thaliana GN=APS3 PE=1 SV=1	132.8	XP_008801273.1	PREDICTED: ATP sulfurylase 2 [Phoenix dactylifera]	39.18	1.18958	0.618686	N metabolism		931325	746331	1.79101e+06	1.10715e+06		198392	70804	177757	203837		-0.94342	-0.319469	-0.693921		0.0176983	0.00779592	0.0725044	0.0334865	0.0824	0.51981
1432	EGNLIWPLLLDHVRPDMR	3	Q8LK61;Q43272	Q8LK61|GAPN_WHEAT NADP-dependent glyceraldehyde-3-phosphate dehydrogenase OS=Triticum aestivum GN=GAPN PE=1 SV=2	291.97	XP_008794414.1	PREDICTED: NADP-dependent glyceraldehyde-3-phosphate dehydrogenase-like [Phoenix dactylifera]	20.11	1.18916	0.514006	Primary metabolism		3.81021e+06	2.00946e+06	5.0279e+06	4.14289e+06		786228	413945	650544	672710		-0.400085	-0.923062	-0.27932		0.00944766	9.77749e-05	0.213922	0.0231083	0.0134587	0.411043
254	IFNIYPR	2	Q9FMP3	Q9FMP3|DPYS_ARATH Dihydropyrimidinase OS=Arabidopsis thaliana GN=PYD2 PE=1 SV=1	34.88	XP_008786827.1	PREDICTED: dihydropyrimidinase-like [Phoenix dactylifera]	22.51	1.18878	0.267639	N metabolism		3.22657e+06	4.54305e+06	1.9097e+06	2.2906e+06		622021	306787	95184.8	259724		0.756656	0.493659	0.262378		0.01138	0.046583	0.149584	0.0253799	0.12996	0.445683
1484	GYSYMDICDVCPEK	1	A2XCT8	A2XCT8|MTND2_ORYSI 1,2-dihydroxy-3-keto-5-methylthiopentene dioxygenase 2 OS=Oryza sativa subsp. indica GN=ARD2 PE=2 SV=2	80.3	XP_008778889.2	PREDICTED: 1,2-dihydroxy-3-keto-5-methylthiopentene dioxygenase 1-like, partial [Phoenix dactylifera]	44.91	1.18792	0.692365	N metabolism		15287.9	13599.4	168899	59817.8		1732.62	229.726	88894.4	25670.2		-3.4657	-0.168849	-1.49751		0.00127209	0.152362	0.13591	0.0091	0.230597	0.46256
1501	GYFLQQTMFR	1	Q42891	Q42891|LGUL_SOLLC Lactoylglutathione lyase OS=Solanum lycopersicum GN=GLX1 PE=2 SV=1	39.17	XP_008775662.1	PREDICTED: lactoylglutathione lyase [Phoenix dactylifera]	39.33	1.18643	0.440811	Secondary metabolism		211209	69362.1	1.06266e+06	879125		171425	13028.4	161721	181196		-2.33093	-1.60645	-0.273534		0.0324355	0.078686	0.303142	0.0489481	0.161129	0.471103
1220	AAELAYFLR	2	P0C513;A0A346;Q06GY6	P0C513|YCF4_ORYSA Photosystem I assembly protein Ycf4 OS=Oryza sativa GN=ycf4 PE=3 SV=1	46.84	YP_003540942.1	photosystem I assembly protein ycf4 (chloroplast) [Phoenix dactylifera]	37.07	1.18613	0.498921	Photosynthesis		4.49488e+06	3.13793e+06	4.77892e+06	4.72684e+06		285700	209904	349139	339262		-0.0884016	-0.518468	-0.01581		0.209722	0.0146984	0.466534	0.233774	0.103	0.504182
339	AEEAAEQATLAPLIGSSIQSATGVVYNITGGK	4	Q42545	Q42545|FTSZ1_ARATH Cell division protein FtsZ homolog 1, chloroplastic OS=Arabidopsis thaliana GN=FTSZ1 PE=1 SV=2	212.52				1.18586	0.581829	Cell/development		8.27002e+06	1.12418e+07	5.53184e+06	5.81741e+06		844554	1.01812e+06	513053	351288		0.58013	0.442907	0.072616		0.0304505	0.0369269	0.318127	0.0467547	0.128101	0.482336
1004	IPMAYVKTFQGPPHGIQVER	1	Q05554	Q05554|RBL_ANTMA Ribulose bisphosphate carboxylase large chain (Fragment) OS=Antirrhinum majus GN=rbcL PE=3 SV=1	3247.76				1.18556	0.659921	Primary metabolism		1.02748e+08	8.63071e+07	6.42881e+07	5.78789e+07		1.00807e+07	1.24775e+07	4.08695e+06	9.26682e+06		0.676493	-0.251565	-0.151513		0.0127031	0.0342165	0.338198	0.0284074	0.125071	0.492702
1047	NAIEAGFDGVEVHGAHGYLIDQFLK	1	P0DI08	P0DI08|ORL2A_ARATH Putative 12-oxophytodienoate reductase-like protein 2A OS=Arabidopsis thaliana GN=At1g17990 PE=2 SV=1	47.88				1.18545	0.312182	Stress response		2.33464e+06	1.84549e+06	3.90073e+06	4.28075e+06		235244	168011	273038	462139		-0.740543	-0.339199	0.134122		0.00604846	2.27919e-05	0.252914	0.0179565	0.004738	0.445043
64	YLSVLTR	1	Q9SA60	Q9SA60|PPR6_ARATH Pentatricopeptide repeat-containing protein At1g03100, mitochondrial OS=Arabidopsis thaliana GN=At1g03100 PE=2 SV=1	30.6				1.18503	0.557697	Gene expression / Protein formation		1.45467e+06	6.4139e+06	290569	226203		945672	690111	82705.2	40431.7		2.32374	2.14051	-0.361261		0.0249587	0.0601491	0.230934	0.0418016	0.148916	0.427883
539	FTVDLPK	1	D2K760;P35614;D2K759	D2K760|ERF1Z_BRAOB Eukaryotic peptide chain release factor subunit 1-3 OS=Brassica oleracea var. botrytis GN=ERF1-3 PE=2 SV=1	122.13	XP_008801034.1	PREDICTED: eukaryotic peptide chain release factor subunit 1-3-like [Phoenix dactylifera]	19.16	1.18392	0.632441	Stress response		981526	979566	1.66796e+06	1.63862e+06		75152.5	113097	45003.6	144679		-0.764987	-0.002884	-0.0256005		0.000833623	0.455253	0.429797	0.00797186	0.468182	0.491939
155	FLGNSIDVYPVGR	2	Q9LZM1	Q9LZM1|ORP3A_ARATH Oxysterol-binding protein-related protein 3A OS=Arabidopsis thaliana GN=ORP3A PE=1 SV=1	69.33				1.18358	0.373933	Stress response		888029	801115	1.86559e+06	2.22166e+06		142845	711471	201819	449775		-1.07095	-0.148598	0.252006		0.00228675	0.476339	0.280851	0.0118737	0.481692	0.46256
1252	GWLLDGYPR	2	Q0J6P7;Q6ZC69	Q0J6P7|KAD5_ORYSJ Probable adenylate kinase 5, chloroplastic OS=Oryza sativa subsp. japonica GN=Os08g0288200 PE=2 SV=2	34.81	XP_008788770.1	PREDICTED: probable adenylate kinase 5, chloroplastic [Phoenix dactylifera]	24.73	1.18278	0.601594	Primary metabolism		2.15883e+06	1.50889e+06	2.56794e+06	2.57851e+06		126202	168891	185435	134022		-0.250362	-0.516763	0.00592398		0.0163326	0.0241043	0.484766	0.0308785	0.112364	0.494364
121	GAAVAAESSTGTWTTVQTDGLTSLDR	3	Q32663	Q32663|RBL_ARGDE Ribulose bisphosphate carboxylase large chain (Fragment) OS=Argyrochosma delicatula GN=rbcL PE=3 SV=1	1410.01				1.18242	0.625398	Primary metabolism		9.20448e+06	1.80728e+07	2.71828e+06	2.82987e+06		1.94253e+06	5.37158e+06	905999	651649		1.75964	0.973409	0.0580407		0.0131407	0.04501	0.46027	0.0281099	0.127862	0.502593
694	ESIELPLMNPELFLR	1	Q9SEI3	Q9SEI3|PS10A_ARATH 26S protease regulatory subunit 10B homolog A OS=Arabidopsis thaliana GN=RPT4A PE=1 SV=1	195.43	XP_008791155.1	PREDICTED: 26S protease regulatory subunit S10B homolog B-like [Phoenix dactylifera]	50.81	1.18166	0.489746	Amino acids & protein metabolism		1.30325e+06	1.00986e+06	2.57649e+06	2.66839e+06		177799	249445	202732	474707		-0.98329	-0.367956	0.0505629		0.00582553	0.137375	0.417567	0.0180105	0.223566	0.487247
1234	AFVVHELEDDLGK	1	O65175;P93407	O65175|SODCP_ZANAE Superoxide dismutase [Cu-Zn], chloroplastic OS=Zantedeschia aethiopica GN=SODCP PE=2 SV=1	241.59	XP_008779090.1	PREDICTED: superoxide dismutase [Cu-Zn], chloroplastic [Phoenix dactylifera]	85.3	1.18	0.700973	Stress response		9.0853e+07	6.29179e+07	5.06441e+07	4.24779e+07		1.3129e+07	3.70079e+06	1.1291e+07	1.13005e+07		0.843138	-0.530064	-0.253683		0.0516896	0.071196	0.305182	0.0715867	0.153958	0.479513
891	LAAAGILGIIK	1	Q9SQ76	Q9SQ76|HXK2_SOLTU Hexokinase-2 OS=Solanum tuberosum GN=HXK2 PE=2 SV=1	32.88				1.17988	0.639941	Primary metabolism		389628	242899	384543	367357		37070.6	83384.6	35523.2	34805.9		0.0189546	-0.681741	-0.0659611		0.471945	0.0688755	0.348656	0.476929	0.1545	0.49
1083	QLLLQVAGHK	1	P29193	P29193|CAPP1_SACHY Phosphoenolpyruvate carboxylase, housekeeping isozyme OS=Saccharum hybrid PE=3 SV=1	710.61	XP_008813762.1	PREDICTED: phosphoenolpyruvate carboxylase 2-like [Phoenix dactylifera]	44.78	1.17984	0.512252	Photosynthesis		1.67943e+06	1.43501e+06	3.95632e+06	4.19491e+06		349816	271522	627166	437070		-1.23619	-0.22691	0.0844812		0.00372191	0.487088	0.403953	0.0145533	0.484706	0.478841
1043	FEDYFSNR	1	P20973	P20973|UBE11_WHEAT Ubiquitin-activating enzyme E1 1 OS=Triticum aestivum GN=UBA1 PE=1 SV=1	122.07	XP_008811687.1	PREDICTED: ubiquitin-activating enzyme E1 1-like [Phoenix dactylifera]	20.6	1.17673	0.499376	Gene expression / Protein formation		1.27048e+06	781747	2.2428e+06	2.32764e+06		90087.3	175645	218768	230290		-0.81992	-0.700606	0.0535679		0.00267309	0.0368544	0.411539	0.0121207	0.130291	0.481051
577	VLLGIGGGHYAPR	1	Q9ZPQ3	Q9ZPQ3|GEK1_ARATH D-aminoacyl-tRNA deacylase OS=Arabidopsis thaliana GN=GEK1 PE=1 SV=2	46.7	XP_008797600.1	PREDICTED: D-aminoacyl-tRNA deacylase [Phoenix dactylifera]	45.24	1.17608	0.507611	Gene expression / Protein formation		268281	166757	595910	634689		33757.3	108548	86097.7	125268		-1.15135	-0.685999	0.090956		0.000590507	0.0170236	0.40447	0.00786032	0.104537	0.477457
1247	IYPGGAFDPLGLADDPEAFAELK	2	P14278;P12062	P14278|CB24_SOLLC Chlorophyll a-b binding protein 4, chloroplastic OS=Solanum lycopersicum GN=CAB4 PE=2 SV=1	309.12				1.17605	0.885257	Photosynthesis		1.08489e+07	7.59093e+06	1.22337e+07	1.07966e+07		1.36016e+06	710143	1.34382e+06	997069		-0.173315	-0.5152	-0.180285		0.237267	0.0392974	0.24512	0.265027	0.12652	0.454846
1232	IQGIWYAQLES	1	P26320	P26320|PSBO_SOLTU Oxygen-evolving enhancer protein 1, chloroplastic OS=Solanum tuberosum GN=PSBO PE=2 SV=1	406.73	XP_008800919.1	PREDICTED: oxygen-evolving enhancer protein 1, chloroplastic [Phoenix dactylifera]	35.98	1.17591	0.947142	Photosynthesis		7.17623e+07	4.87061e+07	6.10357e+07	5.87102e+07		9.06219e+06	2.84083e+06	5.24651e+06	5.04211e+06		0.233574	-0.559123	-0.0560417		0.110394	0.0255105	0.38333	0.131301	0.117714	0.482892
1341	EAPSIIFIDEIDAVAK	2	P85190;Q9FIM2	P85190|FTSH_HELAN ATP-dependent zinc metalloprotease FTSH, chloroplastic (Fragment) OS=Helianthus annuus GN=FTSH PE=1 SV=1	46.24	XP_008785415.1	PREDICTED: ATP-dependent zinc metalloprotease FTSH 7, chloroplastic [Phoenix dactylifera]	37.96	1.17551	0.442887	Photosynthesis		25947.4	23512.3	171300	122595		14633.2	5034.25	24054.9	18799.6		-2.72286	-0.142178	-0.48262		0.0113732	0.41864	0.0424719	0.0255225	0.438753	0.525636
57	DFPLGDLPMIQVLR	2	Q9SZ30	Q9SZ30|HIS4_ARATH Imidazole glycerol phosphate synthase hisHF, chloroplastic OS=Arabidopsis thaliana GN=HISN4 PE=2 SV=1	79.84				1.17436	0.682559	Amino acids & protein metabolism		342194	326486	835718	770214		50577	669862	71420.4	109008		-1.2882	-0.067794	-0.117756		0.00736297	0.452942	0.370319	0.0197174	0.469367	0.485111
506	AILFVPR	2	Q08277	Q08277|HSP82_MAIZE Heat shock protein 82 OS=Zea mays GN=HSP82 PE=3 SV=1	895.59	XP_008801780.1	PREDICTED: heat shock protein 83 [Phoenix dactylifera]	16.66	1.17235	0.839677	Stress response		4.57705e+06	4.1469e+06	2.83298e+06	2.79364e+06		509746	738678	310019	126736		0.6921	-0.142385	-0.020172		2.4203e-06	0.326893	0.465092	0.0009912	0.38625	0.505495
1105	TNNSFILQQFENPANPK	1	Q9XEA6	Q9XEA6|CYSK1_ORYSJ Cysteine synthase OS=Oryza sativa subsp. japonica GN=RCS1 PE=2 SV=2	159.6				1.17188	0.829324	N metabolism		2.32346e+06	1.84286e+06	953428	946323		327498	374728	194837	163213		1.28508	-0.334329	-0.0107921		0.0105343	0.125381	0.48933	0.02596	0.2151	0.502159
563	YNDENTVSFVTLNK	1	Q9FUM1	Q9FUM1|EF1G_PRUAV Elongation factor 1-gamma OS=Prunus avium PE=2 SV=1	51.73	XP_008804357.1	PREDICTED: elongation factor 1-gamma 2-like [Phoenix dactylifera]	27.48	1.17161	0.43959	Amino acids & protein metabolism		227446	257600	444398	399856		24128	36836.3	36808.5	36528.2		-0.966327	0.17961	-0.152369		0.000644691	0.107588	0.238496	0.0080097	0.194506	0.440533
527	FLNSSIDFK	1	I3V6B1	I3V6B1|C80BX_PAPSO (S)-N-methylcoclaurine 3'-hydroxylase-like protein OS=Papaver somniferum GN=CYP80BX PE=2 SV=1	65.72				1.17123	0.895297	Secondary metabolism		857769	804576	327061	333314		82582	173675	47613.1	52268.6		1.39103	-0.0923606	0.0273211		0.00376504	0.477297	0.464651	0.0145315	0.49072	0.496031
1051	DLTLIIEPGR	2	Q6ZG77;Q949X7	Q6ZG77|DCDA_ORYSJ Probable diaminopimelate decarboxylase, chloroplastic OS=Oryza sativa subsp. japonica GN=LYSA PE=2 SV=1	58.63	XP_008791792.1	PREDICTED: probable diaminopimelate decarboxylase, chloroplastic [Phoenix dactylifera]	29.44	1.17112	0.798756	Amino acids & protein metabolism		584085	479880	1.35538e+06	1.0811e+06		55118.6	147030	78987.5	106278		-1.21445	-0.283506	-0.326201		0.000911323	0.294145	0.0731052	0.00799638	0.350381	0.511
203	ASNPFVNLK	1	P85413	P85413|UPTG_PHODC Alpha-1,4-glucan-protein synthase [UDP-forming] (Fragments) OS=Phoenix dactylifera PE=1 SV=1	99.06	XP_008811806.1	PREDICTED: UDP-arabinopyranose mutase 1 [Phoenix dactylifera]	19.39	1.17098	0.286797	Structural		1.23294e+06	1.09176e+06	2.76278e+06	3.67623e+06		204010	804344	493690	934036		-1.16402	-0.175436	0.412105		0.0145909	0.356149	0.269046	0.0302195	0.406356	0.460785
204	FGDIFLLR	1	Q43054;O81928;P48522;P92994;Q04468;P37114;Q43033;Q9AR74	Q43054|TCMO_POPKI Trans-cinnamate 4-monooxygenase OS=Populus kitakamiensis GN=CYP73A16 PE=2 SV=1	155.84	XP_008810838.1	PREDICTED: trans-cinnamate 4-monooxygenase-like [Phoenix dactylifera]	38.91	1.17061	0.659851	Secondary metabolism		6762.4	13462.9	39728.6	68514.5		6425.53	4666.55	45314.2	22958.7		-2.55457	0.993385	0.786231		0.00910942	0.265259	0.270492	0.0226404	0.319761	0.455143
1296	ASITPGTVLIILAGR	3	Q9FZ76;P34091;Q9C9C5	Q9FZ76|RL61_ARATH 60S ribosomal protein L6-1 OS=Arabidopsis thaliana GN=RPL6A PE=2 SV=1	146.76				1.17054	0.519735	Gene expression / Protein formation		1.55135e+06	1.05316e+06	2.43431e+06	2.56132e+06		67944.6	159393	203481	360954		-0.649995	-0.558799	0.0733709		0.00170142	0.00233274	0.3645	0.0104791	0.0676857	0.481165
1006	TVHDFTVK	1	P52032	P52032|GPX1_ARATH Phospholipid hydroperoxide glutathione peroxidase 1, chloroplastic OS=Arabidopsis thaliana GN=GPX1 PE=2 SV=2	33.38				1.17018	0.584176	Stress response		7.3052e+06	5.92516e+06	1.14188e+07	1.15537e+07		333687	377865	1.48608e+06	663092		-0.644416	-0.302072	0.016941		0.00981048	0.0440524	0.47616	0.023669	0.126769	0.504427
105	LDDVIDLVIPR	1	P32296;O04015	P32296|P5CS_VIGAC Delta-1-pyrroline-5-carboxylate synthase OS=Vigna aconitifolia PE=2 SV=1	69.65	XP_008777668.1	PREDICTED: delta-1-pyrroline-5-carboxylate synthase-like isoform X2 [Phoenix dactylifera]	47.08	1.1694	0.523229	N metabolism		1.19296e+06	2.35359e+06	481317	474302		217407	480495	59261	95822.4		1.30948	0.980319	-0.0211826		0.00522152	0.0429927	0.478047	0.0167781	0.126543	0.501873
98	QYNMDNTLDGFYIAPSFMDK	2	Q40565	Q40565|RCA2_TOBAC Ribulose bisphosphate carboxylase/oxygenase activase 2, chloroplastic OS=Nicotiana tabacum GN=RCA PE=2 SV=1	1754.12				1.16707	0.43459	Photosynthesis		1.81207e+06	7.62717e+06	439155	483708		1.6394e+06	1.15511e+06	35311.3	98015.3		2.04483	2.07351	0.139406		0.0447266	0.0414511	0.345942	0.0640862	0.127008	0.496735
48	TLSSTAQTTIEIDSLYEGIDFYATITR	1	P26413	P26413|HSP70_SOYBN Heat shock 70 kDa protein OS=Glycine max GN=HSP70 PE=3 SV=1	797.96	XP_008812036.1	PREDICTED: probable mediator of RNA polymerase II transcription subunit 37c [Phoenix dactylifera]	63.33	1.1664	1.06432	Stress response		89638.1	36015.6	13316.2	3478.76		27087.2	181511	7602.32	5372.46		2.75092	-1.31549	-1.93654		0.00662106	0.311539	0.150142	0.0187986	0.368069	0.4425
1107	DAEEDIIPTCR	1	P49249	P49249|IN22_MAIZE IN2-2 protein OS=Zea mays GN=IN2-2 PE=2 SV=1	61.39	XP_017696171.1	PREDICTED: probable aldo-keto reductase 2 [Phoenix dactylifera]	21.24	1.16585	0.781636	Primary metabolism		31015.6	137500	4588.72	21.6383		102932	62818.9	12189.5	220.765		2.75683	2.14837	-7.72836		0.256209	0.167566	0.0205319	0.284828	0.236272	0.667154
650	DIEQYYSTQIDEMPMNVADLI	2	Q5VNM3;Q94A52;Q9C8J1	Q5VNM3|RH2_ORYSJ DEAD-box ATP-dependent RNA helicase 2 OS=Oryza sativa subsp. japonica GN=Os01g0639100 PE=2 SV=1	119.68	XP_008803953.1	PREDICTED: eukaryotic initiation factor 4A-3 [Phoenix dactylifera]	29.97	1.16546	0.498613	Gene expression / Protein formation		1.62365e+06	1.70426e+06	2.49514e+06	2.86894e+06		170457	255141	189694	451013		-0.619879	0.0699	0.201395		0.00723574	0.374656	0.264707	0.0196927	0.410889	0.449289
1293	GPDVVGSFGLLQPLADGLK	1	Q01148	Q01148|NU1M_WHEAT NADH-ubiquinone oxidoreductase chain 1 OS=Triticum aestivum GN=ND1 PE=2 SV=1	61.47	YP_005090369.1	NADH dehydrogenase subunit 1 (mitochondrion) [Phoenix dactylifera]	50.97	1.16472	0.512294	Photosynthesis		470486	297238	682549	638873		75032.2	33105.2	59421.5	21716.5		-0.536781	-0.662531	-0.0954049		0.0523426	0.0589518	0.269405	0.0713488	0.14822	0.458889
1010	AEFGPSQPFK	4	P35007;P50249;P68172;Q9SWF5;O23255;Q9SP37;P32112;Q01781;P84532	P35007|SAHH_CATRO Adenosylhomocysteinase OS=Catharanthus roseus GN=SAHH PE=2 SV=1	397.48	XP_008776857.1	PREDICTED: adenosylhomocysteinase-like [Phoenix dactylifera]	24.48	1.16269	0.424955	Stress response		4.45258e+06	3.09954e+06	9.5333e+06	1.32532e+07		670748	498536	1.60263e+06	3.31404e+06		-1.09834	-0.522585	0.475296		0.0147577	0.122544	0.212006	0.0299275	0.200162	0.413
1505	SVLFAAVGTAGQR	1	Q9SYG7	Q9SYG7|AL7B4_ARATH Aldehyde dehydrogenase family 7 member B4 OS=Arabidopsis thaliana GN=ALDH7B4 PE=2 SV=3	45.12	XP_008792864.1	PREDICTED: aldehyde dehydrogenase family 7 member A1 [Phoenix dactylifera]	43.41	1.16146	0.268089	Primary metabolism		63395.6	4183.95	281739	162190		177798	54001.1	58723.4	73064.4		-2.15191	-3.92145	-0.796676		0.0880466	0.0831612	0.281395	0.108814	0.165198	0.460717
82	EPFNAEPPR	2	Q9S850	Q9S850|SUOX_ARATH Sulfite oxidase OS=Arabidopsis thaliana GN=SOX PE=1 SV=1	40.33	XP_008775307.1	PREDICTED: sulfite oxidase-like [Phoenix dactylifera]	29.87	1.16128	0.384949	Photosynthesis		676210	1.42622e+06	417648	397111		123244	282685	42419.1	37874.1		0.695185	1.07665	-0.0727445		0.0807425	0.0448138	0.334587	0.101991	0.12875	0.48159
512	YDGLVIPGGR	1	Q9M8R4	Q9M8R4|DJ1D_ARATH Protein DJ-1 homolog D OS=Arabidopsis thaliana GN=DJ1D PE=1 SV=1	36.36	XP_008804207.1	PREDICTED: protein DJ-1 homolog D [Phoenix dactylifera]	37.39	1.16089	0.75707	Stress response		1.34663e+07	1.36454e+07	8.54826e+06	8.19769e+06		1.66062e+06	931689	496976	856397		0.655651	0.0190582	-0.0604133		0.00504161	0.30734	0.393312	0.0166532	0.369133	0.479375
1399	SGVGVASMGVMRPELVMK	2	P0DH92	P0DH92|VATL1_ARATH V-type proton ATPase subunit c1 OS=Arabidopsis thaliana GN=VHA-c1 PE=2 SV=1	54.25	XP_008781499.1	PREDICTED: V-type proton ATPase 16 kDa proteolipid subunit [Phoenix dactylifera]	57.36	1.16036	0.553031	Transport		6.79921e+06	3.51687e+06	1.09408e+07	1.15429e+07		668874	443661	1.42564e+06	1.98946e+06		-0.686281	-0.951076	0.0772863		0.0254385	0.00302631	0.401234	0.0416331	0.0686667	0.483041
790	ALQQSTLK	1	O65735	O65735|ALF_CICAR Fructose-bisphosphate aldolase, cytoplasmic isozyme OS=Cicer arietinum GN=ALDC PE=2 SV=1	305.13				1.16003	0.475744	Primary metabolism		1.05151e+07	8.01753e+06	1.52511e+07	1.82265e+07		533146	1.32588e+06	1.08294e+06	2.30825e+06		-0.536456	-0.391229	0.257124		0.0144308	0.0491466	0.18942	0.0284828	0.130245	0.419626
1348	GSSNSYAIK	1	O65731	O65731|RS5_CICAR 40S ribosomal protein S5 (Fragment) OS=Cicer arietinum GN=RPS5 PE=2 SV=1	129.32	XP_008792965.1	PREDICTED: 40S ribosomal protein S5 [Phoenix dactylifera]	39.58	1.15918	0.461387	Gene expression / Protein formation		5.84341e+06	3.15971e+06	8.2319e+06	8.74706e+06		752271	178586	691466	1.14694e+06		-0.494414	-0.887021	0.087572		0.0583823	0.0232845	0.353306	0.077521	0.10892	0.485067
767	LFEIDPDGTVLAFADMMK	1	A2WYF4	A2WYF4|STAD2_ORYSI Stearoyl-[acyl-carrier-protein] 9-desaturase 2, chloroplastic OS=Oryza sativa subsp. indica GN=SSI2 PE=3 SV=1	60.41	XP_008794663.2	PREDICTED: stearoyl-[acyl-carrier-protein] 9-desaturase, chloroplastic [Phoenix dactylifera]	53.46	1.15863	0.893278	Primary metabolism		234193	179279	123901	67471.8		52591.2	52544.2	16479	29720.3		0.918505	-0.385489	-0.876836		0.0462299	0.306378	0.168417	0.0648396	0.358261	0.436087
127	QSGSLYSDWDLLPPK	1	Q40401	Q40401|CALR_NICPL Calreticulin OS=Nicotiana plumbaginifolia GN=CAL1 PE=2 SV=1	119.01				1.15798	0.743324	Gene expression / Protein formation		218852	456410	358950	651599		158258	210692	131849	249900		-0.71383	1.06038	0.860201		0.14436	0.195975	0.177339	0.161058	0.271947	0.429711
113	GFPEVALHFVK	5	Q0J3D9;Q9AUR7;Q94A40	Q0J3D9|COPA3_ORYSJ Coatomer subunit alpha-3 OS=Oryza sativa subsp. japonica GN=Os09g0127800 PE=2 SV=1	139.38	XP_008802787.1	PREDICTED: coatomer subunit alpha-1 [Phoenix dactylifera]	27.24	1.15704	0.7879	Transport		1.65077e+06	2.75121e+06	3.12687e+06	2.82748e+06		292432	696313	153354	101135		-0.92158	0.736929	-0.145203		0.0134442	0.0814243	0.0751026	0.0276753	0.16279	0.476538
1231	AFDLGGHQIAR	1	P52885	P52885|SAR1_TOBAC GTP-binding protein SAR1 OS=Nicotiana tabacum GN=SAR1 PE=2 SV=1	141.32	XP_008781083.1	PREDICTED: GTP-binding protein SAR1A [Phoenix dactylifera]	75.1	1.15665	0.588809	Transport		6.67401e+06	4.7456e+06	9.70611e+06	9.92603e+06		348822	719446	699279	878710		-0.54034	-0.491964	0.0323232		0.000354532	0.0554186	0.446031	0.00657045	0.141625	0.500943
1335	SSMDAFSQILK	1	P31691	P31691|ADT_ORYSJ ADP,ATP carrier protein, mitochondrial OS=Oryza sativa subsp. japonica GN=Os02g0718900 PE=2 SV=1	313.08	XP_008782907.1	PREDICTED: ADP,ATP carrier protein 1, mitochondrial-like [Phoenix dactylifera]	56.15	1.15643	0.585874	Transport		2.09456e+06	1.28535e+06	3.4424e+06	3.35281e+06		300695	205976	377297	385995		-0.716766	-0.704493	-0.0380465		0.00163125	0.0327481	0.434627	0.0101662	0.1236	0.487885
1079	ASVQEMK	1	Q9THX6	Q9THX6|TL29_SOLLC Thylakoid lumenal 29 kDa protein, chloroplastic OS=Solanum lycopersicum GN=CLEB3J9 PE=3 SV=1	55.16	XP_008802957.1	PREDICTED: thylakoid lumenal 29 kDa protein, chloroplastic isoform X1 [Phoenix dactylifera]	27.1	1.15636	0.679965	Photosynthesis		4.65068e+06	3.64591e+06	2.00914e+06	2.57419e+06		487345	398981	122288	212679		1.21086	-0.351161	0.357538		0.000954085	0.116698	0.00899749	0.00800714	0.202623	0.92925
809	ALAIANMVLGLK	2	Q38970	Q38970|ACC1_ARATH Acetyl-CoA carboxylase 1 OS=Arabidopsis thaliana GN=ACC1 PE=1 SV=1	216.62	XP_008803739.1	PREDICTED: acetyl-CoA carboxylase 1-like [Phoenix dactylifera]	34.9	1.15566	0.664746	Primary metabolism		51902.9	36841	648204	492233		10918.7	20515.3	370922	309113		-3.64256	-0.494505	-0.397108		0.00127169	0.322429	0.368843	0.0092569	0.36596	0.488211
396	GTMTNTHSYTGDQR	2	Q8VXQ9	Q8VXQ9|G3PA_SCEVA Glyceraldehyde-3-phosphate dehydrogenase A, chloroplastic (Fragment) OS=Scenedesmus vacuolatus GN=GapA PE=2 SV=1	101.55				1.15476	0.542049	Primary metabolism		1.55129e+06	2.5288e+06	103420	177613		625309	315075	37756.1	106755		3.90688	0.704985	0.780221		0.00265858	0.148955	0.284117	0.0122538	0.231461	0.457075
115	IYELMEAVDDYIPIPQR	1	P46280	P46280|EFTU2_SOYBN Elongation factor Tu, chloroplastic OS=Glycine max GN=TUFB1 PE=3 SV=1	736.64				1.1529	0.714787	Amino acids & protein metabolism		1.28226e+06	2.71989e+06	848735	905953		179846	563197	152793	118588		0.595304	1.08486	0.0941227		0.11219	0.00851101	0.392133	0.130922	0.083381	0.480806
373	IGTPAMTSR	2	Q9SVM4	Q9SVM4|GLYC5_ARATH Serine hydroxymethyltransferase 5 OS=Arabidopsis thaliana GN=SHM5 PE=3 SV=1	44.81	XP_008776856.1	PREDICTED: serine hydroxymethyltransferase 4-like [Phoenix dactylifera]	27.38	1.15289	0.41648	N metabolism		5.36625e+06	3.78447e+06	8.04193e+06	9.59353e+06		428181	2.50322e+06	453859	1.25487e+06		-0.583628	-0.503822	0.25452		0.0135397	0.0428107	0.169737	0.0296513	0.127453	0.42811
401	ASLEVLVADLQFLR	1	P57741	P57741|PFD3_ARATH Probable prefoldin subunit 3 OS=Arabidopsis thaliana GN=At5g49510 PE=1 SV=1	58.13	XP_008797471.1	PREDICTED: probable prefoldin subunit 3 [Phoenix dactylifera]	67.38	1.1524	1.09496	Gene expression / Protein formation		58146.9	25859.3	61864	2101.56		11404.2	33910.7	19629.7	26015.9		-0.0893978	-1.16902	-4.87957		0.450177	0.164279	0.101692	0.458889	0.237978	0.453846
1096	DEQGELSSSDEK	2	Q9FJR0	Q9FJR0|RENT1_ARATH Regulator of nonsense transcripts 1 homolog OS=Arabidopsis thaliana GN=UPF1 PE=1 SV=2	47.45	XP_008784706.1	PREDICTED: regulator of nonsense transcripts 1 homolog [Phoenix dactylifera]	35.15	1.15193	0.767599	Gene expression / Protein formation		26300.3	45455.1	136657	153587		30356.5	11106.2	28985.1	32307.5		-2.3774	0.789361	0.168498		0.0424312	0.146565	0.367197	0.0606503	0.233208	0.489776
238	VQAIYVPADDLTDPAPATTFAHLDATTVLSR	1	P43395	P43395|ATPBM_ACTDE ATP synthase subunit beta, mitochondrial (Fragment) OS=Actinidia deliciosa GN=ATPB PE=2 SV=1	422.01				1.15151	0.800916	Photosynthesis		251967	2.15238e+06	45478.5	160995		767479	389169	105261	102395		2.46998	3.09463	1.82376		0.140151	0.163886	0.107744	0.161961	0.238841	0.463571
1457	ESDFSGSTFNGAYLEK	2	Q8H1Q1	Q8H1Q1|TL203_ARATH Thylakoid lumenal protein TL20.3, chloroplastic OS=Arabidopsis thaliana GN=TL20.3 PE=1 SV=1	103.86	XP_008787014.1	PREDICTED: thylakoid lumenal protein TL20.3, chloroplastic isoform X1 [Phoenix dactylifera]	91.07	1.14981	0.605835	Photosynthesis		2.17625e+06	883349	2.71938e+06	2.73044e+06		487469	96438.4	532325	286602		-0.321431	-1.30079	0.00585438		0.214576	0.0299619	0.492864	0.233145	0.121176	0.498448
459	AACEGSLR	1	Q0JE32	Q0JE32|AKR1_ORYSJ Probable aldo-keto reductase 1 OS=Oryza sativa subsp. japonica GN=Os04g0337500 PE=2 SV=1	81.98				1.14956	0.69214	Primary metabolism		5.63658e+06	6.6072e+06	3.00537e+06	3.35214e+06		699450	589761	318748	433668		0.907279	0.22922	0.157541		0.00212192	0.0627773	0.327704	0.0114118	0.150907	0.490252
615	ELEQQEYFDPK	1	Q43468	Q43468|HSOP1_SOYBN Hsp70-Hsp90 organizing protein 1 OS=Glycine max GN=HOP1 PE=1 SV=2	31.87	XP_008791693.1	PREDICTED: hsp70-Hsp90 organizing protein-like [Phoenix dactylifera]	34.47	1.14955	0.662942	Gene expression / Protein formation		2.29108e+07	2.44326e+07	1.39313e+07	9.85164e+06		1.8239e+06	2.86556e+06	2.96072e+06	2.28022e+06		0.717705	0.0927782	-0.49989		0.0259468	0.445331	0.185789	0.042952	0.463632	0.424162
998	AIVVHADPDDLGK	1	P09678	P09678|SODC_BRAOC Superoxide dismutase [Cu-Zn] OS=Brassica oleracea var. capitata GN=SODCC PE=1 SV=2	81.74	XP_008813737.1	PREDICTED: superoxide dismutase [Cu-Zn] [Phoenix dactylifera]	98.27	1.14934	0.958363	Stress response		2.20509e+07	1.91323e+07	5.97657e+06	6.61022e+06		3.16474e+06	3.98869e+06	618774	4.24648e+06		1.88345	-0.204828	0.145379		7.73184e-05	0.440954	0.385303	0.002891	0.466015	0.488091
1455	LGSQLDILAPVK	1	O49885	O49885|RL13A_LUPLU 60S ribosomal protein L13a OS=Lupinus luteus GN=RPL13A PE=2 SV=1	33.76				1.14771	0.547886	Gene expression / Protein formation		254077	95563.6	634502	753248		46506.4	28532.4	84535.9	141047		-1.32036	-1.41073	0.2475		0.000957582	0.0158499	0.208493	0.0079296	0.106323	0.421019
1453	SVTLHDER	1	P93028	P93028|UBE11_ARATH Ubiquitin-activating enzyme E1 1 OS=Arabidopsis thaliana GN=UBA1 PE=1 SV=1	37.97	XP_008811687.1	PREDICTED: ubiquitin-activating enzyme E1 1-like [Phoenix dactylifera]	23.97	1.14759	0.489115	Gene expression / Protein formation		133741	56696.8	259230	392460		24354.7	9478.26	35720.5	39142.7		-0.954789	-1.23811	0.598311		0.00880073	0.0277864	0.0336246	0.022161	0.121432	0.56168
640	DLYTHLTPIQR	1	Q9LD43	Q9LD43|ACCA_ARATH Acetyl-coenzyme A carboxylase carboxyl transferase subunit alpha, chloroplastic OS=Arabidopsis thaliana GN=CAC3 PE=1 SV=1	49.31	XP_008806855.1	PREDICTED: acetyl-coenzyme A carboxylase carboxyl transferase subunit alpha, chloroplastic-like [Phoenix dactylifera]	58.59	1.14698	0.798962	Primary metabolism		342666	408453	641104	854493		89570.1	78877.3	110122	182033		-0.903756	0.25337	0.414511		0.0708639	0.303036	0.229796	0.0919216	0.36035	0.435734
1445	ANADIIQISGHDGGTGASPISSIK	2	P23225	P23225|GLTB_MAIZE Ferredoxin-dependent glutamate synthase, chloroplastic OS=Zea mays GN=GLSF PE=1 SV=1	737.96	XP_008803349.1	PREDICTED: ferredoxin-dependent glutamate synthase, chloroplastic [Phoenix dactylifera]	57.91	1.14629	0.507756	N metabolism		8.20568e+06	3.09899e+06	1.00504e+07	1.17575e+07		1.25689e+06	443763	780810	760291		-0.292552	-1.40482	0.226338		0.120812	0.0118214	0.142408	0.1416	0.0950769	0.441374
977	QAIALTPGNYIEAHNWLK	1	Q0G9L8	Q0G9L8|YCF3_LIRTU Photosystem I assembly protein Ycf3 OS=Liriodendron tulipifera GN=ycf3 PE=3 SV=1	43.44	YP_003540932.1	ycf3 protein (chloroplast) [Phoenix dactylifera]	44.76	1.14578	0.735252	Photosynthesis		412129	236087	1.07492e+06	977596		73664.9	117126	98184.1	39851.2		-1.38306	-0.803776	-0.136922		0.00582597	0.209633	0.182795	0.0178761	0.28	0.422386
1052	KPENWALVEK	2	Q9LZG0;Q9SF85	Q9LZG0|ADK2_ARATH Adenosine kinase 2 OS=Arabidopsis thaliana GN=ADK2 PE=1 SV=1	70.82	XP_008785253.1	PREDICTED: adenosine kinase 2-like [Phoenix dactylifera]	90.63	1.14568	0.481025	Primary metabolism		1.20158e+06	677108	2.03352e+06	2.8355e+06		140201	237838	192474	384742		-0.759051	-0.827472	0.479623		0.0263133	0.0408636	0.0790815	0.0424427	0.128947	0.472855
1153	GIQEEQVVPAR	2	P0C501;A1E9I1;A6MMJ9	P0C501|RPOB_ORYSA DNA-directed RNA polymerase subunit beta OS=Oryza sativa GN=rpoB PE=3 SV=1	49.86	YP_003540923.1	DNA-directed RNA polymerase beta chain (chloroplast) [Phoenix dactylifera]	38.55	1.14452	0.427735	Gene expression / Protein formation		519868	320034	627852	622524		52395.4	48802.9	46504.9	82078.5		-0.27228	-0.699921	-0.0122949		0.140326	0.0116261	0.482872	0.161508	0.0969412	0.496842
1349	ANISNLTGVQGAVNVQGEDQK	4	Q42796;Q07204;A2XEX2	Q42796|F16P1_SOYBN Fructose-1,6-bisphosphatase, chloroplastic OS=Glycine max GN=FBP PE=2 SV=1	367.22	XP_008811337.1	PREDICTED: fructose-1,6-bisphosphatase, chloroplastic [Phoenix dactylifera]	75.51	1.14423	0.608448	Primary metabolism		3.05245e+07	1.80225e+07	4.62235e+07	3.6114e+07		7.36835e+06	3.73437e+06	4.1447e+06	5.9113e+06		-0.598658	-0.760169	-0.356066		0.0378942	0.157015	0.1665	0.05605	0.244148	0.447197
1401	FDALLVELK	2	Q9FT52	Q9FT52|ATP5H_ARATH ATP synthase subunit d, mitochondrial OS=Arabidopsis thaliana GN=At3g52300 PE=1 SV=3	81.24	XP_008793472.1	PREDICTED: ATP synthase subunit d, mitochondrial [Phoenix dactylifera]	40.38	1.14419	0.45298	Photosynthesis		1.29166e+07	6.29372e+06	1.17955e+07	1.33883e+07		1.44917e+06	368326	286242	721797		0.130992	-1.03724	0.182739		0.184188	0.00472988	0.053202	0.202561	0.0717185	0.497477
1245	ALEYYFQALER	1	Q1ACM4	Q1ACM4|YCF3_CHAVU Photosystem I assembly protein Ycf3 OS=Chara vulgaris GN=ycf3 PE=3 SV=1	39.16	YP_003540932.1	ycf3 protein (chloroplast) [Phoenix dactylifera]	37.53	1.14263	0.681081	Photosynthesis		521674	329734	1.04911e+06	1.06672e+06		65109.8	75032.7	73186	129357		-1.00794	-0.661846	0.0240152		0.00162532	0.200645	0.44504	0.010325	0.269281	0.503659
118	AEAIYK	1	P36478	P36478|RBL_ANTGA Ribulose bisphosphate carboxylase large chain (Fragment) OS=Anthocleista grandiflora GN=rbcL PE=3 SV=1	1662.39				1.14151	0.416516	Primary metabolism		3.86429e+06	1.05294e+07	1.50343e+06	1.5944e+06		1.75623e+06	1.67825e+06	259942	537815		1.36194	1.44615	0.0847495		0.051338	0.111651	0.401761	0.0704448	0.19042	0.481633
74	APLGQNTVLLR	1	Q940B0	Q940B0|RL183_ARATH 60S ribosomal protein L18-3 OS=Arabidopsis thaliana GN=RPL18C PE=2 SV=1	57.85	XP_008775991.1	PREDICTED: 60S ribosomal protein L18-2 [Phoenix dactylifera]	46.57	1.14081	0.574923	Gene expression / Protein formation		555388	919178	1.41761e+06	1.16325e+06		84657.1	533071	233293	86649.1		-1.35189	0.726848	-0.285294		0.000717247	0.0139084	0.193013	0.00803676	0.0994483	0.40658
1073	DIYFDLVDHDK	3	Q9FPT1	Q9FPT1|UBP12_ARATH Ubiquitin carboxyl-terminal hydrolase 12 OS=Arabidopsis thaliana GN=UBP12 PE=2 SV=2	146.41	XP_017698274.1	PREDICTED: ubiquitin carboxyl-terminal hydrolase 12-like [Phoenix dactylifera]	29.34	1.13916	0.643756	Unclassified		530746	476760	1.11199e+06	1.09299e+06		109361	93995.7	111531	69655.3		-1.06705	-0.154756	-0.0248642		0.00277295	0.488759	0.460983	0.0123021	0.49239	0.501266
578	IGLAGLAVMGQNLALNIADK	1	Q9FFR3	Q9FFR3|6PGD2_ARATH 6-phosphogluconate dehydrogenase, decarboxylating 2, chloroplastic OS=Arabidopsis thaliana GN=At5g41670 PE=1 SV=1	206.45	XP_008805334.1	PREDICTED: LOW QUALITY PROTEIN: 6-phosphogluconate dehydrogenase, decarboxylating 1, chloroplastic-like [Phoenix dactylifera]	60.58	1.1387	0.868188	Primary metabolism		172294	214016	288491	345786		30663.5	34425.4	66162.1	51082.7		-0.743649	0.312842	0.261357		0.0952193	0.0867607	0.124404	0.115737	0.168282	0.438584
229	GQGDWEEDWGETYSK	1	Q338C0	Q338C0|AARE2_ORYSJ Acylamino-acid-releasing enzyme 2 OS=Oryza sativa subsp. japonica GN=Os10g0415800 PE=3 SV=1	73.65				1.13677	1.12392	Stress response		3164.58	57179.7	273435	248729		23236.7	19002.2	55574.3	92700.4		-6.43304	4.17542	-0.136623		0.0381341	0.0736029	0.425439	0.0558505	0.157969	0.49468
737	HVLVDGK	2	P49398;O22424;O81363	P49398|RS4_ORYSJ 40S ribosomal protein S4 OS=Oryza sativa subsp. japonica GN=RPS4 PE=2 SV=3	216.8	XP_008778562.1	PREDICTED: 40S ribosomal protein S4-3-like [Phoenix dactylifera]	26.52	1.13586	0.636147	Gene expression / Protein formation		3.25375e+06	2.88004e+06	4.85638e+06	4.76041e+06		233779	269438	144867	420929		-0.577777	-0.176014	-0.0287967		0.00259866	0.168618	0.433995	0.0120652	0.250143	0.489229
1490	MIYDVNSPLFR	1	Q09020	Q09020|PR4_PHAVU Wound-induced basic protein OS=Phaseolus vulgaris GN=PR4 PE=2 SV=1	37.39				1.13507	0.666026	Stress response		421992	71250.1	881382	909477		87708.4	54328.3	76171.6	162733		-1.06255	-2.56625	0.0452686		0.0350928	0.0450805	0.440655	0.0525636	0.126986	0.493804
1195	FYLGEVGNGAAMK	1	F4I907	F4I907|GLYR2_ARATH Glyoxylate/succinic semialdehyde reductase 2, chloroplastic OS=Arabidopsis thaliana GN=GLYR2 PE=1 SV=1	33.37	XP_008807948.1	PREDICTED: glyoxylate/succinic semialdehyde reductase 2, chloroplastic [Phoenix dactylifera]	37.33	1.13377	0.966978	Stress response		2.27845e+06	1.59552e+06	1.89687e+06	1.64823e+06		438312	132590	229975	87273.9		0.264432	-0.514029	-0.202704		0.156165	0.174039	0.214153	0.183047	0.248369	0.409104
1102	QEDIDGFLVGGASLK	1	P48496	P48496|TPIC_SPIOL Triosephosphate isomerase, chloroplastic OS=Spinacia oleracea GN=TPIP1 PE=1 SV=1	92.49	XP_008799414.1	PREDICTED: triosephosphate isomerase, chloroplastic-like [Phoenix dactylifera]	63.39	1.1332	0.709616	Primary metabolism		4.11115e+07	3.24057e+07	2.75952e+07	2.97676e+07		1.88788e+06	2.95988e+06	1.61953e+06	2.51127e+06		0.575127	-0.343295	0.109329		0.00733963	0.0373835	0.256037	0.0195773	0.125983	0.456936
24	FDGILGLGFK	3	P42210;Q42456;Q9XEC4	P42210|ASPR_HORVU Phytepsin OS=Hordeum vulgare PE=1 SV=1	134.07	XP_008797519.1	PREDICTED: aspartic proteinase oryzasin-1-like [Phoenix dactylifera]	40.7	1.13271	0.383678	Primary metabolism		343510	147038	1.14091e+06	1.46018e+06		71135.2	2.70296e+06	182142	794673		-1.73175	-1.22416	0.355963		0.0129828	0.00202013	0.328548	0.0282579	0.0633846	0.488495
869	ECLPLILILR	3	P46299;P46300;P49204	P46299|RS4_GOSHI 40S ribosomal protein S4 OS=Gossypium hirsutum GN=RPS4 PE=2 SV=1	231.9	XP_008778562.1	PREDICTED: 40S ribosomal protein S4-3-like [Phoenix dactylifera]	35.79	1.13255	0.653924	Gene expression / Protein formation		6.17748e+06	5.63358e+06	9.54657e+06	9.17026e+06		409755	441868	814668	896756		-0.627965	-0.132966	-0.0580203		0.000842495	0.0308985	0.4021	0.00788455	0.122808	0.480233
1041	DDLSGTDVAR	2	P49080;O81852	P49080|AKH2_MAIZE Bifunctional aspartokinase/homoserine dehydrogenase 2, chloroplastic OS=Zea mays GN=AKHSDH2 PE=2 SV=1	39.51	XP_008801921.1	PREDICTED: bifunctional aspartokinase/homoserine dehydrogenase 1, chloroplastic-like isoform X1 [Phoenix dactylifera]	27.66	1.12806	0.863524	N metabolism		349791	285466	679589	845726		100393	35290.3	71584.6	36245.2		-0.958169	-0.293177	0.315528		0.0262373	0.398822	0.0613121	0.0426111	0.433684	0.50386
303	LPANILTPTTK	1	P38025	P38025|PUR7_ARATH Phosphoribosylaminoimidazole-succinocarboxamide synthase, chloroplastic OS=Arabidopsis thaliana GN=PUR7 PE=2 SV=2	36.82	XP_008806381.1	PREDICTED: phosphoribosylaminoimidazole-succinocarboxamide synthase, chloroplastic isoform X1 [Phoenix dactylifera]	40.36	1.12805	0.444681	Cell/development		1.01572e+06	1.23693e+06	1.69998e+06	1.61766e+06		72930.2	143684	138153	135838		-0.743014	0.284252	-0.071615		0.00439543	0.102266	0.098339	0.0154	0.181498	0.470628
27	LLAGVTIAHGGVLPNINPVLLPK	1	A2WQG7	A2WQG7|H2A5_ORYSI Probable histone H2A.5 OS=Oryza sativa subsp. indica GN=OsI_002060 PE=3 SV=1	55.75	XP_008776490.1	PREDICTED: histone H2A [Phoenix dactylifera]	39.42	1.12508	0.598626	Cell/development		358603	4.21151e+06	507217	331926		230907	939809	134999	64359.9		-0.500216	3.55388	-0.611743		0.0889182	0.00745095	0.110566	0.109722	0.0882857	0.436827
1050	TDNTCGPEPPLVER	2	Q9SM43	Q9SM43|VDE_SPIOL Violaxanthin de-epoxidase, chloroplastic OS=Spinacia oleracea GN=VDE1 PE=1 SV=2	77.42	XP_008810272.1	PREDICTED: violaxanthin de-epoxidase, chloroplastic [Phoenix dactylifera]	44.03	1.12469	0.52737	Secondary metabolism		4.03002e+06	3.20771e+06	5.97442e+06	4.15934e+06		470965	273821	808906	785408		-0.56801	-0.329245	-0.522442		0.00712	0.189992	0.158519	0.0196799	0.265356	0.440533
801	ILEEVAIIPSK	2	Q9LZ17	Q9LZ17|RS174_ARATH 40S ribosomal protein S17-4 OS=Arabidopsis thaliana GN=RPS17D PE=2 SV=3	81.86	XP_008776724.1	PREDICTED: 40S ribosomal protein S17-like [Phoenix dactylifera]	42.68	1.12448	0.270142	Gene expression / Protein formation		4.25842e+06	4.09243e+06	6.42268e+06	7.06185e+06		444594	382649	720548	852884		-0.592858	-0.0573591	0.136872		0.0208558	0.334168	0.348462	0.0370641	0.382986	0.491667
1306	EVEFPGQVLR	2	Q7DM39	Q7DM39|PSBP1_TOBAC Oxygen-evolving enhancer protein 2-1, chloroplastic OS=Nicotiana tabacum GN=PSBP1 PE=3 SV=2	49.68	XP_008809743.1	PREDICTED: oxygen-evolving enhancer protein 2, chloroplastic-like [Phoenix dactylifera]	42.92	1.12382	0.897256	Photosynthesis		2.13716e+08	1.23531e+08	2.05662e+08	1.91945e+08		2.34982e+07	2.52496e+07	1.718e+07	2.59566e+07		0.0554169	-0.790821	-0.0995814		0.368701	0.104078	0.356425	0.389821	0.179913	0.493953
1318	ANTFVAEVLGLDPR	1	Q42972;P46488	Q42972|MDHG_ORYSJ Malate dehydrogenase, glyoxysomal OS=Oryza sativa subsp. japonica GN=Os12g0632700 PE=1 SV=3	538.22				1.12318	0.902818	Primary metabolism		4.48118e+06	2.85628e+06	6.46958e+06	5.13907e+06		729179	723694	779304	642158		-0.529795	-0.649742	-0.332164		0.0136766	0.0535814	0.0642898	0.029202	0.141707	0.508308
1366	IDMTTTVLGFK	1	Q9LRR9	Q9LRR9|GLO1_ARATH Peroxisomal (S)-2-hydroxy-acid oxidase GLO1 OS=Arabidopsis thaliana GN=GLO1 PE=1 SV=1	515.83	XP_017696093.1	PREDICTED: peroxisomal (S)-2-hydroxy-acid oxidase-like [Phoenix dactylifera]	49.97	1.12288	0.712971	Photosynthesis		2.12823e+07	1.23581e+07	2.15176e+07	2.17595e+07		2.05912e+06	1.74829e+06	1.45482e+06	2.60293e+06		-0.0158658	-0.784196	0.016127		0.447066	0.0362295	0.475874	0.461166	0.128974	0.505714
1444	NIENIIILSGDHLYR	1	P55231	P55231|GLGL3_ARATH Glucose-1-phosphate adenylyltransferase large subunit 3, chloroplastic OS=Arabidopsis thaliana GN=APL3 PE=2 SV=2	74.1				1.12287	0.892602	Primary metabolism		2.99025e+06	1.11187e+06	2.15086e+06	2.05498e+06		593146	377523	328113	213006		0.475351	-1.42727	-0.0657925		0.00838463	0.0227951	0.420169	0.0215478	0.111482	0.484525
648	FVFFNFQR	3	Q9S7N7;P12357	Q9S7N7|PSAG_ARATH Photosystem I reaction center subunit V, chloroplastic OS=Arabidopsis thaliana GN=PSAG PE=2 SV=1	75.94	XP_008796549.1	PREDICTED: photosystem I reaction center subunit V, chloroplastic-like [Phoenix dactylifera]	28.19	1.12239	0.460144	Photosynthesis		9.48076e+07	9.6013e+07	6.49076e+07	6.43558e+07		4.10269e+06	6.15073e+06	3.55094e+06	7.83326e+06		0.546616	0.0182269	-0.0123166		0.00241457	0.392694	0.475834	0.0119422	0.41861	0.507008
249	DIEIENELNELR	3	Q8S0J7	Q8S0J7|IM30_ORYSJ Probable membrane-associated 30 kDa protein, chloroplastic OS=Oryza sativa subsp. japonica GN=Os01g0895100 PE=1 SV=1	148.38	XP_008788190.1	PREDICTED: probable membrane-associated 30 kDa protein, chloroplastic [Phoenix dactylifera]	51.83	1.12211	0.54411	Photosynthesis		5.88545e+06	9.10261e+06	3.4872e+06	3.64221e+06		824483	1.00655e+06	399487	654004		0.755084	0.629128	0.0627473		0.000884136	0.0702172	0.439822	0.00807644	0.155892	0.49515
1267	QFGFIVLTTSAGIMDHEEAR	1	Q9LX88	Q9LX88|R15A4_ARATH 40S ribosomal protein S15a-4 OS=Arabidopsis thaliana GN=RPS15AD PE=2 SV=3	90.53				1.121	0.704484	Gene expression / Protein formation		1.0418e+06	691091	1.45999e+06	1.39989e+06		113973	90362.5	155679	127002		-0.486882	-0.592125	-0.0606371		0.010031	0.0710259	0.412986	0.0238728	0.154772	0.479688
292	VLATDEWLR	2	Q9SKT7;F4JJJ3	Q9SKT7|NDB4_ARATH External alternative NAD(P)H-ubiquinone oxidoreductase B4, mitochondrial OS=Arabidopsis thaliana GN=NDB4 PE=1 SV=1	34.33	XP_008803854.1	PREDICTED: external alternative NAD(P)H-ubiquinone oxidoreductase B2, mitochondrial isoform X1 [Phoenix dactylifera]	25.79	1.11946	0.447701	Photosynthesis		374957	431295	1.19346e+06	1.28428e+06		131605	168411	210140	294952		-1.67036	0.201949	0.105805		0.0149734	0.179972	0.413114	0.0296411	0.259301	0.478333
638	LFVVDGSTR	1	Q6EPN8	Q6EPN8|FACE1_ORYSJ CAAX prenyl protease 1 homolog OS=Oryza sativa subsp. japonica GN=FACE1 PE=2 SV=1	41.15	XP_008805562.1	PREDICTED: CAAX prenyl protease 1 homolog [Phoenix dactylifera]	39.87	1.1165	0.671207	Unclassified		437615	373077	1.00123e+06	970973		41280.6	58335.1	182873	178313		-1.19405	-0.230189	-0.044277		0.0184063	0.242097	0.463327	0.0328938	0.30613	0.49733
170	GDALHAMELALSLEK	2	Q9SRL5	Q9SRL5|FRI2_ARATH Ferritin-2, chloroplastic OS=Arabidopsis thaliana GN=FER2 PE=2 SV=1	107.38	XP_008792167.1	PREDICTED: ferritin-3, chloroplastic-like [Phoenix dactylifera]	86.18	1.11646	0.735571	Primary metabolism		1.88181e+06	3.10305e+06	930128	1.61729e+06		298173	914246	240581	502228		1.01662	0.721564	0.798081		0.0352024	0.159571	0.12219	0.0523732	0.242353	0.4425
1454	YFGFGCEIDEETSNK	1	O82169	O82169|MORF6_ARATH Multiple organellar RNA editing factor 6, mitochondrial OS=Arabidopsis thaliana GN=MORF6 PE=2 SV=1	107.11	XP_008802961.1	PREDICTED: multiple organellar RNA editing factor 2, chloroplastic-like [Phoenix dactylifera]	67.9	1.11592	0.586816	Gene expression / Protein formation		1.50533e+06	663743	2.77407e+06	1.36527e+06		567420	267347	868209	471112		-0.881926	-1.18138	-1.02282		0.0792323	0.0379979	0.157449	0.100083	0.128328	0.452603
833	VIVVDPMLATGGTIVAAIDLIK	2	P93394	P93394|UPP_TOBAC Uracil phosphoribosyltransferase OS=Nicotiana tabacum GN=UPP PE=2 SV=1	165.84				1.1147	0.687707	Cell/development		1.04753e+06	1.04178e+06	455797	556875		100772	180850	71639.8	62174.5		1.20053	-0.00794464	0.288964		0.00373588	0.462875	0.19481	0.014416	0.476181	0.398325
305	AHVAVFNTLLQVLDDGR	6	Q6F2Y7;F4JVJ1	Q6F2Y7|CLPB1_ORYSJ Chaperone protein ClpB1 OS=Oryza sativa subsp. japonica GN=CLPB1 PE=2 SV=1	430.17	XP_008804619.1	PREDICTED: chaperone protein ClpB1-like [Phoenix dactylifera]	56.41	1.11383	0.744639	Stress response		1.07522e+07	1.25825e+07	3.49698e+06	4.39033e+06		1.75927e+06	1.75674e+06	338318	2.06256e+06		1.62045	0.226797	0.328219		0.000136826	0.132308	0.302872	0.00413	0.210039	0.472901
1142	DFPLSGYVEVR	5	Q35322;Q33994;Q34011;P34944	Q35322|NDUS3_ORYSJ NADH dehydrogenase [ubiquinone] iron-sulfur protein 3 OS=Oryza sativa subsp. japonica GN=NAD9 PE=2 SV=2	192.02	YP_005090396.1	NADH dehydrogenase subunit 9 (mitochondrion) [Phoenix dactylifera]	37.97	1.11352	0.393572	Photosynthesis		7.92016e+06	5.28805e+06	8.42784e+06	8.82182e+06		750703	388066	198728	575968		-0.0896331	-0.582793	0.0659127		0.2664	0.0175771	0.304582	0.292677	0.107478	0.467547
395	APAALGPYSQAIK	2	Q94JQ4	Q94JQ4|RIDA_ARATH Reactive Intermediate Deaminase A, chloroplastic OS=Arabidopsis thaliana GN=RIDA PE=1 SV=1	46.58	XP_008806405.1	PREDICTED: reactive Intermediate Deaminase A, chloroplastic [Phoenix dactylifera]	34.24	1.11155	0.709233	Amino acids & protein metabolism		3.1272e+06	3.81316e+06	1.7742e+06	2.06638e+06		517804	528605	99933	198176		0.817702	0.286115	0.219934		0.0139097	0.178265	0.105913	0.02891	0.260211	0.473229
37	AWLYDNMGSR	1	Q0WV90;Q27GK7;Q9LRZ0	Q0WV90|TPR1_ARATH Topless-related protein 1 OS=Arabidopsis thaliana GN=TPR1 PE=1 SV=3	125.48	XP_008790866.1	PREDICTED: LOW QUALITY PROTEIN: protein TPR1-like [Phoenix dactylifera]	35.6	1.11065	1.0087	Gene expression / Protein formation		2935.52	39608.3	9708.77	18628.4		9948.67	27228.4	23847.6	43216.2		-1.72567	3.75412	0.940147		0.245907	0.0815933	0.361965	0.274601	0.164	0.487475
1224	SLVAYHEVGHAICGTLTPGHDAVQK	1	Q8W585	Q8W585|FTSH8_ARATH ATP-dependent zinc metalloprotease FTSH 8, chloroplastic OS=Arabidopsis thaliana GN=FTSH8 PE=1 SV=1	1085.37	XP_008786967.1	PREDICTED: ATP-dependent zinc metalloprotease FTSH 2, chloroplastic [Phoenix dactylifera]	54.95	1.11	0.349998	Photosynthesis		7.08548e+06	5.14174e+06	1.28573e+07	8.2213e+06		951169	773994	2.31467e+06	2.26103e+06		-0.859648	-0.462609	-0.645146		0.0047163	0.022157	0.184526	0.0159107	0.107905	0.408462
1027	LGADSFLVSR	1	Q6V4H0	Q6V4H0|10HGO_CATRO 8-hydroxygeraniol dehydrogenase OS=Catharanthus roseus GN=10HGO PE=1 SV=1	34.58				1.10849	0.767977	Secondary metabolism		740759	628829	986856	690395		98704.9	88957.8	128676	107318		-0.413836	-0.236336	-0.515417		0.0705998	0.181445	0.133513	0.0922107	0.2575	0.443719
1508	QVHPDIGVSSK	1	Q1SU99	Q1SU99|H2B3_MEDTR Probable histone H2B.3 OS=Medicago truncatula PE=3 SV=3	357.4	XP_008807740.1	PREDICTED: histone H2B.11-like [Phoenix dactylifera]	26.51	1.10825	0.459694	Gene expression / Protein formation		42541.4	10283.3	288455	289336		39106.2	3908.23	111937	52115.9		-2.76141	-2.04857	0.00440139		0.0358676	0.14049	0.49771	0.0536751	0.220996	0.502433
497	DAGVIAGLNVLR	1	P22954;P26791	P22954|MD37D_ARATH Probable mediator of RNA polymerase II transcription subunit 37c OS=Arabidopsis thaliana GN=MED37D PE=1 SV=2	1060.05				1.10792	0.861311	Gene expression / Protein formation		100978	111659	1.04569e+06	667635		61834.2	63469.6	127764	138756		-3.37235	0.145057	-0.647328		0.00537414	0.450057	0.100012	0.0172884	0.470558	0.469318
183	VNVGVGAYR	1	P46643	P46643|AAT1_ARATH Aspartate aminotransferase, mitochondrial OS=Arabidopsis thaliana GN=ASP1 PE=1 SV=1	31.19	XP_008789927.1	PREDICTED: aspartate aminotransferase, mitochondrial-like [Phoenix dactylifera]	34.3	1.10771	0.731898	N metabolism		1.7449e+06	1.81917e+06	1.14303e+06	1.20208e+06		73970.4	868014	46990	185961		0.610275	0.0601377	0.0726612		0.00350576	0.470095	0.375612	0.0141716	0.4738	0.490437
1352	IGPEYAGPLGILQALADGTK	2	A0A390;A1E9X9;A2T388	A0A390|NU1C_COFAR NAD(P)H-quinone oxidoreductase subunit 1, chloroplastic OS=Coffea arabica GN=ndhA PE=3 SV=1	100.65	YP_003540988.1	NADH-plastoquinone oxidoreductase chain 1 (chloroplast) [Phoenix dactylifera]	66.45	1.10738	0.71624	Photosynthesis		2.21359e+06	1.39904e+06	1.64407e+06	1.44169e+06		406604	172475	415903	199055		0.429115	-0.661944	-0.18951		0.0752319	0.064637	0.35424	0.0953077	0.153908	0.483445
31	EALQAEVGLPVDR	1	P04713	P04713|SSG1_MAIZE Granule-bound starch synthase 1, chloroplastic/amyloplastic OS=Zea mays GN=WAXY PE=3 SV=1	43.55	XP_008775302.1	PREDICTED: granule-bound starch synthase 1, chloroplastic/amyloplastic [Phoenix dactylifera]	41.54	1.10727	1.04405	Primary metabolism		7991.6	7464.73	16182.8	61923.9		606.684	11309.2	6468.13	367459		-1.0179	-0.0983946	1.93604		0.0371511		0.101883	0.0549676	0.49	0.448913
469	TADVEELTVEER	1	P42652	P42652|14334_SOLLC 14-3-3 protein 4 OS=Solanum lycopersicum GN=TFT4 PE=2 SV=1	487.52	XP_008781204.1	PREDICTED: 14-3-3-like protein [Phoenix dactylifera]	49.65	1.10588	0.457544	Primary metabolism		4.1118e+06	4.99401e+06	2.73812e+06	3.02911e+06		187432	707348	226878	456751		0.586584	0.280428	0.145708		0.0018204	0.0540732	0.321382	0.0104704	0.14081	0.480582
426	AGVSQVLNR	2	P38420	P38420|NRPB2_ARATH DNA-directed RNA polymerase II subunit 2 OS=Arabidopsis thaliana GN=NRPB2 PE=1 SV=2	59.9	XP_008801262.1	PREDICTED: DNA-directed RNA polymerase II subunit RPB2 [Phoenix dactylifera]	35.98	1.10533	0.734967	Gene expression / Protein formation		98609	59182.5	261407	370573		58200.7	92249.6	21868.7	80816		-1.40651	-0.73655	0.503458		0.0218924	0.355763	0.125648	0.0380167	0.396154	0.470965
400	LSVGYTLDQIPNDITK	3	B9EXM2;Q42601	B9EXM2|CARB_ORYSJ Carbamoyl-phosphate synthase large chain, chloroplastic OS=Oryza sativa subsp. japonica GN=CARB PE=2 SV=1	137.11	XP_008775915.1	PREDICTED: carbamoyl-phosphate synthase large chain, chloroplastic-like [Phoenix dactylifera]	51.57	1.1052	0.538701	N metabolism		5.64919e+06	7.0497e+06	3.85275e+06	4.10929e+06		624291	1.09177e+06	175812	256590		0.552155	0.319517	0.0930015		0.0125691	0.100432	0.249665	0.0285585	0.183929	0.448913
359	LLDFTEK	1	P50217;P50218	P50217|IDHC_SOLTU Isocitrate dehydrogenase [NADP] OS=Solanum tuberosum GN=ICDH-1 PE=2 SV=1	148.91	XP_008798438.1	PREDICTED: LOW QUALITY PROTEIN: isocitrate dehydrogenase [NADP]-like [Phoenix dactylifera]	23.71	1.10487	1.05906	Primary metabolism		763612	1.15708e+06	1.67429e+06	1.89418e+06		217895	80092.1	96934.4	59124.8		-1.13263	0.599575	0.178029		0.0724112	0.188119	0.112802	0.0926355	0.268082	0.432667
734	HYTAYDLDNWK	1	Q9LJN4	Q9LJN4|BXL5_ARATH Probable beta-D-xylosidase 5 OS=Arabidopsis thaliana GN=BXL5 PE=2 SV=2	58	XP_008784548.2	PREDICTED: LOW QUALITY PROTEIN: beta-xylosidase/alpha-L-arabinofuranosidase 2-like [Phoenix dactylifera]	47.32	1.10471	1.02369	Primary metabolism		4.70165e+06	4.41214e+06	5.33194e+06	7.62818e+06		785450	347981	597381	911184		-0.181491	-0.091691	0.51668		0.302042	0.261967	0.0744412	0.322656	0.322651	0.492935
125	ADEVDNWAAGK	1	Q9SAD7	Q9SAD7|IF4B2_ARATH Eukaryotic translation initiation factor 4B2 OS=Arabidopsis thaliana GN=EIF4B2 PE=1 SV=1	31.56	XP_008807466.1	PREDICTED: eukaryotic translation initiation factor 4B1-like [Phoenix dactylifera]	36.4	1.10427	0.693481	Amino acids & protein metabolism		140585	380010	300649	324124		60018.9	135808	82882.9	31271.4		-1.09664	1.4346	0.108467		0.0871432	0.0367609	0.381621	0.108226	0.131414	0.485882
81	FGINYIDYK	1	Q5Z9Z0	Q5Z9Z0|BGL24_ORYSJ Beta-glucosidase 24 OS=Oryza sativa subsp. japonica GN=BGLU24 PE=2 SV=1	47.94				1.10381	0.646676	Primary metabolism		457163	308811	905935	2.54676e+06		101208	885819	115486	2.39318e+06		-0.986698	-0.565987	1.49118		0.00557395	0.0475287	0.106335	0.017655	0.130105	0.468351
1479	GIGDGTVSYGMDDGDDIYMR	1	Q9SJ44	Q9SJ44|UEV1C_ARATH Ubiquitin-conjugating enzyme E2 variant 1C OS=Arabidopsis thaliana GN=UEV1C PE=1 SV=1	87.18	XP_008784090.1	PREDICTED: ubiquitin-conjugating enzyme E2 variant 1D [Phoenix dactylifera]	71.2	1.10219	0.481151	N metabolism		64454.1	30015.8	361705	590825		51954.4	13629.4	64520.6	139418		-2.48847	-1.10255	0.707916		0.039681	0.343281	0.0803997	0.0585816	0.392381	0.472
1304	LVFVTNNSTK	2	P0DKC3	P0DKC3|PGP1A_ARATH Phosphoglycolate phosphatase 1A, chloroplastic OS=Arabidopsis thaliana GN=PGLP1A PE=1 SV=1	53.15	XP_008804176.1	PREDICTED: phosphoglycolate phosphatase 1B, chloroplastic-like [Phoenix dactylifera]	33.74	1.10198	0.831965	Photosynthesis		1.46853e+07	8.34176e+06	1.51714e+07	1.44986e+07		1.04645e+06	638826	2.80209e+06	2.15721e+06		-0.0469807	-0.81595	-0.0654375		0.438052	0.0201825	0.445159	0.45204	0.105641	0.502297
1336	IGQGGFGAVYYAELR	1	Q6UD73	Q6UD73|LYK3_MEDTR LysM domain receptor-like kinase 3 OS=Medicago truncatula GN=LYK3 PE=1 SV=1	42.01				1.10194	0.473718	Stress response		96971.8	64526.8	276306	327021		34184.9	6585.87	45416	78136.1		-1.51063	-0.587666	0.243118		0.046153	0.261736	0.341006	0.0650616	0.324606	0.487569
654	NGYVLPR	2	Q9XF97	Q9XF97|RL4_PRUAR 60S ribosomal protein L4 OS=Prunus armeniaca GN=RPL4 PE=2 SV=1	106.05				1.1018	0.620367	Gene expression / Protein formation		784534	525197	1.51261e+06	1.54474e+06		94576.3	204148	127499	185666		-0.947136	-0.578978	0.0303174		0.00250372	0.163771	0.448198	0.0120058	0.239709	0.499597
1512	SIAAHTVVLLMR	1	Q6EPN6	Q6EPN6|ISPF_ORYSJ 2-C-methyl-D-erythritol 2,4-cyclodiphosphate synthase, chloroplastic OS=Oryza sativa subsp. japonica GN=ISPF PE=2 SV=1	47.17	XP_008805558.1	PREDICTED: 2-C-methyl-D-erythritol 2,4-cyclodiphosphate synthase, chloroplastic-like [Phoenix dactylifera]	93.78	1.10026	0.461873	Secondary metabolism		5607	109.539	268744	153659		59954.7	7997.53	23563	67498.3		-5.58286	-5.67771	-0.806504		0.0438617	0.218354	0.132491	0.0628789	0.289585	0.451176
1149	AFVVVGDGNGHVGLGVK	2	Q8L8Y0	Q8L8Y0|RS21_ARATH 40S ribosomal protein S2-1 OS=Arabidopsis thaliana GN=RPS2A PE=2 SV=2	64.2	XP_008801692.1	PREDICTED: 40S ribosomal protein S2-3-like [Phoenix dactylifera]	57.91	1.09578	0.670334	Gene expression / Protein formation		511102	425019	1.74463e+06	1.35828e+06		129215	84111.3	256393	101011		-1.77124	-0.266081	-0.361142		0.0139626	0.0792385	0.154515	0.0287662	0.160335	0.433217
129	ILPVIVNFSQDK	1	Q38845	Q38845|2AAA_ARATH Serine/threonine-protein phosphatase 2A 65 kDa regulatory subunit A alpha isoform OS=Arabidopsis thaliana GN=PP2AA1 PE=1 SV=1	110.94				1.09423	0.585603	Stress response		301701	222332	472003	545019		28253.3	330636	47625.9	83387.2		-0.645674	-0.440403	0.207512		0.0215408	0.0593761	0.219283	0.0381765	0.147321	0.420648
342	ADDDYDYLFK	1	Q9SN35;P40393;O49513	Q9SN35|RAA1D_ARATH Ras-related protein RABA1d OS=Arabidopsis thaliana GN=RABA1D PE=2 SV=1	94.85	XP_008798287.1	PREDICTED: ras-related protein RABA1f [Phoenix dactylifera]	32.21	1.0933	1.0481	Transport		26295.9	95206.3	196602	234916		28821.1	29533.3	15671.8	16619.5		-2.90237	1.85622	0.256868		0.0584578	0.137752	0.10568	0.077271	0.222703	0.483298
1265	LISGMYLGEIVR	1	Q1WM16	Q1WM16|HXK7_ORYSJ Hexokinase-7 OS=Oryza sativa subsp. japonica GN=HXK7 PE=2 SV=2	57.66	XP_008778614.1	PREDICTED: hexokinase-2-like [Phoenix dactylifera]	47.56	1.09199	1.04112	Primary metabolism		284500	133278	411905	298776		21091.1	54161.3	44398	49866.8		-0.533884	-1.09399	-0.463249		0.0209079	0.144937	0.11862	0.03675	0.219316	0.446486
688	DESIAALPIDELIEK	1	P22180;Q08435;P23980;P15718	P22180|PMA1_SOLLC Plasma membrane ATPase 1 OS=Solanum lycopersicum GN=LHA1 PE=2 SV=1	373.32	XP_008807875.1	PREDICTED: ATPase 11, plasma membrane-type [Phoenix dactylifera]	42.98	1.09036	0.415976	Photosynthesis		999078	991344	1.45517e+06	1.39321e+06		47050.8	94115.8	40103.8	137757		-0.542518	-0.0112121	-0.0627783		0.00293934	0.360636	0.352737	0.0126074	0.405246	0.4867
344	EIAEAYLGSTVK	1	P29357	P29357|HSP7E_SPIOL Chloroplast envelope membrane 70 kDa heat shock-related protein OS=Spinacia oleracea GN=SCE70 PE=1 SV=3	1269.17				1.09022	0.583973	Stress response		1.04971e+06	1.42808e+06	738581	778235		123470	128631	98727.5	49179.1		0.507169	0.444076	0.0754508		0.0133885	0.0773243	0.387379	0.0278187	0.157831	0.485151
875	APLESYADIGGLDAQIQEIK	3	P46466;Q9SL67	P46466|PRS4_ORYSJ 26S protease regulatory subunit 4 homolog OS=Oryza sativa subsp. japonica GN=TBP2 PE=2 SV=2	364.8	XP_008800188.1	PREDICTED: 26S proteasome regulatory subunit 4 homolog A-like [Phoenix dactylifera]	85.69	1.08964	0.625583	Amino acids & protein metabolism		1.93547e+06	1.5109e+06	2.74822e+06	2.34168e+06		133874	172263	185009	387856		-0.505816	-0.357278	-0.230952		0.00078293	0.173792	0.204569	0.0080535	0.249253	0.402927
153	GTMFGYNDLIVDPR	2	Q6NQL4;O50044	Q6NQL4|KDSA2_ARATH 2-dehydro-3-deoxyphosphooctonate aldolase 2 OS=Arabidopsis thaliana GN=KDSA2 PE=1 SV=1	49.07	XP_008781942.1	PREDICTED: 2-dehydro-3-deoxyphosphooctonate aldolase [Phoenix dactylifera]	17.15	1.08917	0.864562	Primary metabolism		589779	958067	334782	526380		197848	302539	54397.1	108097		0.816953	0.699952	0.652884		0.117715	0.0546052	0.0503587	0.142006	0.142516	0.51625
1289	NLDFLEMWR	1	P80607	P80607|UPTG_MAIZE Alpha-1,4-glucan-protein synthase [UDP-forming] OS=Zea mays GN=UPTG PE=1 SV=2	127.92				1.08872	0.511149	Structural		54949.2	26803.3	180230	210855		26705.7	11849.2	66399.9	51504.9		-1.71367	-1.03569	0.226409		0.0240559	0.175557	0.375964	0.0404571	0.24662	0.48891
1475	VFFDILIGK	1	Q38867	Q38867|CP19C_ARATH Peptidyl-prolyl cis-trans isomerase CYP19-3 OS=Arabidopsis thaliana GN=CYP19-3 PE=2 SV=2	36.24	XP_008779401.1	PREDICTED: peptidyl-prolyl cis-trans isomerase CYP19-3 [Phoenix dactylifera]	39.17	1.08852	0.486859	N metabolism		265600	98014.1	471720	501867		84756.4	21552.8	51432.6	38064.5		-0.828676	-1.43819	0.0893751		0.0950251	0.0927373	0.362698	0.11608	0.174164	0.4843
1323	YSSSHEWVK	1	A2Z9B8	A2Z9B8|GCSH_ORYSI Glycine cleavage system H protein, mitochondrial OS=Oryza sativa subsp. indica GN=GDCSH PE=2 SV=1	51.98	XP_008788682.1	PREDICTED: glycine cleavage system H protein 3, mitochondrial [Phoenix dactylifera]	36.88	1.08715	0.41393	N metabolism		4.84431e+07	2.77789e+07	2.95738e+07	3.2025e+07		7.8167e+06	2.33342e+06	2.83988e+06	4.02819e+06		0.711972	-0.802299	0.11488		0.026003	0.00680549	0.210588	0.0427809	0.084897	0.414976
541	GDNINGDAFNEK	2	Q75LR2	Q75LR2|AROF_ORYSJ Phospho-2-dehydro-3-deoxyheptonate aldolase 1, chloroplastic OS=Oryza sativa subsp. japonica GN=DAHPS1 PE=2 SV=2	77.2	XP_008790911.1	PREDICTED: phospho-2-dehydro-3-deoxyheptonate aldolase 1, chloroplastic-like [Phoenix dactylifera]	65.78	1.08649	0.576311	N metabolism		22253.1	8882.16	342467	200888		6269.22	16882.8	372220	371818		-3.94388	-1.32502	-0.769568		0.00983659	0.130682	0.346152	0.0235314	0.2117	0.495034
1356	WSTELAAACEVWK	1	P28417	P28417|RBL_PELGR Ribulose bisphosphate carboxylase large chain (Fragment) OS=Pelargonium grandiflorum GN=rbcL PE=3 SV=1	1804.34				1.08568	0.875207	Primary metabolism		1.24524e+06	774790	1.24645e+06	584655		358041	266180	185952	307191		-0.00139786	-0.684546	-1.09216		0.498712	0.068585	0.141198	0.5	0.155344	0.451719
773	GTVEIITPVELIR	3	P50346;O04204	P50346|RLA0_SOYBN 60S acidic ribosomal protein P0 OS=Glycine max PE=2 SV=1	202.9	XP_008799093.1	PREDICTED: 60S acidic ribosomal protein P0 [Phoenix dactylifera]	41.99	1.08467	0.195582	Gene expression / Protein formation		1.26461e+07	1.10086e+07	1.81929e+07	2.08446e+07		976583	1.55415e+06	726404	1.99019e+06		-0.524682	-0.200065	0.196294		0.00676088	0.290144	0.162863	0.0191048	0.340295	0.429091
1461	AFNPTQAEETYSFVTANR	1	Q8M9W4	Q8M9W4|PSBD_CHAGL Photosystem II D2 protein OS=Chaetosphaeridium globosum GN=psbD PE=3 SV=1	329.12				1.08382	0.882544	Photosynthesis		1.87368e+06	601259	1.82119e+06	1.72045e+06		362678	278001	345160	428616		0.0409911	-1.63982	-0.0820968		0.403729	0.0159998	0.449268	0.415075	0.104635	0.498257
480	FLQELAK	1	Q8H183	Q8H183|BUP1_ARATH Beta-ureidopropionase OS=Arabidopsis thaliana GN=PYD3 PE=1 SV=1	98.82				1.08362	0.466587	Amino acids & protein metabolism		529342	672455	201731	322714		170363	92747.4	14660.1	110259		1.39177	0.345238	0.677823		0.01737	0.134315	0.0780073	0.0322064	0.209219	0.473735
802	ESELIHCR	2	Q01667	Q01667|CAB6_ARATH Chlorophyll a-b binding protein 6, chloroplastic OS=Arabidopsis thaliana GN=LHCA1 PE=1 SV=1	111.22	XP_008807305.1	PREDICTED: chlorophyll a-b binding protein 6, chloroplastic [Phoenix dactylifera]	35.68	1.08309	0.449075	Photosynthesis		3.67078e+08	3.37494e+08	2.39625e+08	2.52772e+08		1.55434e+07	4.43499e+07	1.29815e+07	2.30453e+07		0.615311	-0.121224	0.0770603		0.00227075	0.337488	0.32863	0.0120241	0.38191	0.48675
1334	LGDIMGLLNK	2	Q8RXX5;Q8W463	Q8RXX5|RK192_ARATH 50S ribosomal protein L19-2, chloroplastic OS=Arabidopsis thaliana GN=At5g47190 PE=2 SV=1	47.3				1.08262	0.442376	Gene expression / Protein formation		2.01602e+06	1.18389e+06	2.34993e+06	2.62897e+06		153500	144764	134469	195161		-0.221111	-0.767975	0.161879		0.0994015	0.00936812	0.0891227	0.119553	0.0880182	0.465278
546	YLELLLSVAEK	1	Q67UF5	Q67UF5|PDI23_ORYSJ Protein disulfide isomerase-like 2-3 OS=Oryza sativa subsp. japonica GN=PDIL2-3 PE=2 SV=1	52.59	XP_008805603.1	PREDICTED: protein disulfide isomerase-like 2-3 [Phoenix dactylifera]	47.55	1.08067	0.426423	Gene expression / Protein formation		170296	174884	76562	58439.2		30571.3	57940.9	18360.3	9213.51		1.15334	0.0383535	-0.389693		0.0600855	0.33391	0.240256	0.0794231	0.384068	0.438584
704	ALCAEHNVHLVTVPSAK	3	Q9XHS0;Q9S9P1	Q9XHS0|RS12_HORVU 40S ribosomal protein S12 OS=Hordeum vulgare GN=RPS12 PE=2 SV=1	89.94	XP_008784783.1	PREDICTED: 40S ribosomal protein S12-like isoform X1 [Phoenix dactylifera]	33.47	1.08064	0.357389	Gene expression / Protein formation		2.63029e+06	2.05969e+06	4.7288e+06	3.19963e+06		620990	689691	434186	529044		-0.846253	-0.352797	-0.563571		0.046445	0.0147582	0.087735	0.064619	0.101311	0.478211
1301	TEFDVVIDEVPSNAR	1	P24929	P24929|RK12_TOBAC 50S ribosomal protein L12, chloroplastic OS=Nicotiana tabacum GN=RPL12 PE=1 SV=1	85.24				1.08034	0.860136	Gene expression / Protein formation		2.94329e+07	1.93097e+07	3.04906e+07	2.99926e+07		2.54992e+06	2.39149e+06	3.77612e+06	3.0683e+06		-0.0509355	-0.608102	-0.023758		0.303948	0.0298415	0.462174	0.321818	0.122376	0.498635
1236	TDVFDFLVDIVPR	1	A6BLW4	A6BLW4|NFYC2_ORYSJ Nuclear transcription factor Y subunit C-2 OS=Oryza sativa subsp. japonica GN=NFYC2 PE=1 SV=1	85.42	XP_008782988.1	PREDICTED: nuclear transcription factor Y subunit C-2-like [Phoenix dactylifera]	71.19	1.08016	0.710546	Gene expression / Protein formation		867692	560120	1.04451e+06	1.04008e+06		107346	59512.4	52630.7	100595		-0.267566	-0.631448	-0.00612608		0.0928291	0.0632881	0.486858	0.113973	0.150035	0.503408
412	ENFDFRPGMITINLDLK	1	Q944U4;A2Y053;Q9AT55;P93438;A7NVX9;P50299;P50300;A4ULF8;A7PQS0;P17562;P47916;A4S779;P24260;P49611;P49613;P31156;Q6SYB9	Q944U4|METK_DENCR S-adenosylmethionine synthase OS=Dendrobium crumenatum GN=SAMS PE=2 SV=1	293.04	XP_008800644.1	PREDICTED: S-adenosylmethionine synthase 1 [Phoenix dactylifera]	26.74	1.07952	0.390048	Gene expression / Protein formation		343356	342445	1.20966e+06	1.17808e+06		81970.9	71258.9	316651	491500		-1.81683	-0.00383353	-0.0381717		0.0110409	0.442788	0.481774	0.0258125	0.464821	0.49809
1389	AVANQPVSVAIEAGGR	2	P25776	P25776|ORYA_ORYSJ Oryzain alpha chain OS=Oryza sativa subsp. japonica GN=Os04g0650000 PE=1 SV=2	135.32	XP_008796470.1	PREDICTED: oryzain alpha chain-like [Phoenix dactylifera]	70.22	1.07835	0.458295	N metabolism		1.11041e+07	6.33622e+06	1.8841e+07	2.04528e+07		2.67013e+06	548146	2.44443e+06	2.33958e+06		-0.762787	-0.809395	0.11842		0.0508026	0.0656495	0.359487	0.0706812	0.153627	0.490693
59	LQALWNHPAGPK	3	Q8LD38;O49636	Q8LD38|MPC3_ARATH Mitochondrial pyruvate carrier 3 OS=Arabidopsis thaliana GN=MPC3 PE=2 SV=1	88.95				1.07819	0.643485	Primary metabolism		891950	603366	1.43305e+06	1.5129e+06		113734	1.96969e+06	218477	102524		-0.684057	-0.56393	0.0782259		0.00722396	0.0650353	0.408251	0.019824	0.153029	0.485186
355	LVITMPASMSIER	1	Q9LJA0	Q9LJA0|CYSK2_ARATH Putative inactive cysteine synthase 2 OS=Arabidopsis thaliana GN=OASA2 PE=5 SV=2	96.03				1.07808	0.603285	N metabolism		516120	631244	212154	185457		115001	145982	43157.7	42786.3		1.28259	0.290493	-0.194025		0.0101228	0.0841011	0.255127	0.0237356	0.165589	0.458889
1148	VFLMGEEVGEYQGAYK	1	P52904	P52904|ODPB_PEA Pyruvate dehydrogenase E1 component subunit beta, mitochondrial OS=Pisum sativum PE=2 SV=1	80.06	XP_008801121.1	PREDICTED: pyruvate dehydrogenase E1 component subunit beta-1, mitochondrial [Phoenix dactylifera]	62.47	1.07633	0.672376	Primary metabolism		1.47258e+06	843308	2.04713e+06	2.31392e+06		131108	221056	121200	190920		-0.475255	-0.804217	0.176734		0.0319655	0.0131359	0.189809	0.0493134	0.0973818	0.417394
1184	AMYNGGQAGLTFWAPNINVFR	1	Q9LXA8	Q9LXA8|BXL6_ARATH Probable beta-D-xylosidase 6 OS=Arabidopsis thaliana GN=BXL6 PE=2 SV=1	44.25				1.07609	0.808431	Primary metabolism		877392	702357	1.71715e+06	5.90435e+06		435871	210601	1.22222e+06	3.64419e+06		-0.968723	-0.321018	1.78176		0.0831892	0.478834	0.130968	0.103876	0.489505	0.455
1219	MVSAHASQQIYTR	2	P46301	P46301|RS25_SOLLC 40S ribosomal protein S25 OS=Solanum lycopersicum GN=RPS25 PE=3 SV=1	47.76	XP_008776574.1	PREDICTED: 40S ribosomal protein S25-like [Phoenix dactylifera]	37.76	1.07421	0.559608	Gene expression / Protein formation		951120	613556	1.56473e+06	1.54109e+06		148660	104411	99295.9	303627		-0.71821	-0.632433	-0.0219621		0.0132695	0.109096	0.473654	0.0279635	0.193675	0.498997
533	FGFDEAFNYK	1	Q9SLN8	Q9SLN8|DBR_TOBAC 2-alkenal reductase (NADP(+)-dependent) OS=Nicotiana tabacum GN=DBR PE=1 SV=1	58.86	XP_008813781.1	PREDICTED: 2-alkenal reductase (NADP(+)-dependent)-like [Phoenix dactylifera]	51.07	1.07404	0.772869	Primary metabolism		2.39836e+06	2.28598e+06	3.73225e+06	5.31272e+06		544983	394527	612601	1.22798e+06		-0.637997	-0.0692363	0.509407		0.0565227	0.384245	0.166246	0.0769314	0.419732	0.452968
1460	NPSADMLLTEAELNLDLIR	2	Q0J8G4;O82616	Q0J8G4|SCRK2_ORYSJ Fructokinase-2 OS=Oryza sativa subsp. japonica GN=FRK2 PE=1 SV=1	75.58				1.07266	0.710595	Primary metabolism		245096	50607.2	529803	662159		66638.2	32245.6	79088.6	129172		-1.11211	-2.27593	0.321722		0.0237112	0.0747864	0.261853	0.040623	0.158462	0.45308
17	DVQGWGENDR	2	P48480;O04856	P48480|PP11_ACEPE Serine/threonine-protein phosphatase PP1 isozyme 1 OS=Acetabularia peniculus PE=3 SV=1	37.76				1.07216	0.484137	Gene expression / Protein formation		17105.7	6414.49	54420.6	57097.4		9250.58	287659	13327.8	10090.8		-1.66968	-1.41507	0.0692725		0.0966762	0.193958	0.457988	0.117481	0.261806	0.505266
290	LLSEPAPGISASPSEDNMR	2	Q94A97	Q94A97|UBC35_ARATH Ubiquitin-conjugating enzyme E2 35 OS=Arabidopsis thaliana GN=UBC35 PE=1 SV=1	118.24	XP_008811252.1	PREDICTED: ubiquitin-conjugating enzyme E2 36-like [Phoenix dactylifera]	86.67	1.07119	1.0392	N metabolism		1.82288e+06	4.3502e+06	3.68856e+06	4.71804e+06		755174	809728	190457	460658		-1.01684	1.25486	0.35513		0.179045	0.135403	0.0189573	0.203671	0.208405	0.713364
376	EAQAQMNEELSGWK	3	F4JRE0	F4JRE0|TMN12_ARATH Transmembrane 9 superfamily member 12 OS=Arabidopsis thaliana GN=TMN12 PE=2 SV=1	100.32	XP_008794697.1	PREDICTED: transmembrane 9 superfamily member 12 [Phoenix dactylifera]	53.08	1.07086	0.449115	Transport		408280	322825	695312	766951		45421.7	157939	131906	118550		-0.768102	-0.338805	0.141474		0.0212803	0.217143	0.363823	0.0365949	0.290513	0.482727
1254	EVHHAQEIR	2	M0ZYF3;O80874	M0ZYF3|INDA1_SOLTU Internal alternative NAD(P)H-ubiquinone oxidoreductase A1, mitochondrial OS=Solanum tuberosum GN=NDA1 PE=3 SV=1	50.47	XP_008805242.1	PREDICTED: internal alternative NAD(P)H-ubiquinone oxidoreductase A1, mitochondrial-like [Phoenix dactylifera]	19.77	1.07013	0.515688	Primary metabolism		204229	134652	416738	318825		47845.5	29093.6	40855.3	51915.4		-1.02896	-0.60095	-0.386376		0.0330508	0.301582	0.133363	0.0502915	0.349357	0.447417
317	AVGVSNYSEK	2	Q94A68	Q94A68|Y1669_ARATH Uncharacterized oxidoreductase At1g06690, chloroplastic OS=Arabidopsis thaliana GN=At1g06690 PE=1 SV=1	152.77	XP_008811816.1	PREDICTED: uncharacterized oxidoreductase At1g06690, chloroplastic [Phoenix dactylifera]	33.98	1.06947	0.491065	Unclassified		8.80338e+06	1.2774e+07	5.45625e+06	6.06512e+06		1.87285e+06	1.91952e+06	654392	641245		0.690149	0.537084	0.152627		0.102494	0.0564881	0.246827	0.120408	0.14242	0.452851
1135	AVGICGSDVHYLK	2	Q9FJ95	Q9FJ95|DHSO_ARATH Sorbitol dehydrogenase OS=Arabidopsis thaliana GN=SDH PE=1 SV=1	52.23	XP_008812457.1	PREDICTED: sorbitol dehydrogenase-like [Phoenix dactylifera]	37.21	1.06792	0.858361	Primary metabolism		4.37572e+06	3.60529e+06	2.85606e+06	2.15428e+06		671848	750795	569896	507486		0.615493	-0.279405	-0.406822		0.0234902	0.0706281	0.268251	0.0392521	0.157269	0.462697
1065	GPIENLADHLTDPVNNNAWAYATNFVPGK	2	Q00827	Q00827|CB48_MAIZE Chlorophyll a-b binding protein 48, chloroplastic OS=Zea mays GN=CAB48 PE=3 SV=1	157.72				1.06654	0.876323	Photosynthesis		5.76162e+06	4.44688e+06	2.18913e+06	2.51066e+06		1.1602e+06	964102	218965	438504		1.39612	-0.373683	0.197708		0.00199201	0.185363	0.217035	0.0110133	0.255724	0.426573
742	DVLLFIDNIFR	1	O03062;O03064;O03073	O03062|ATPB_ADICA ATP synthase subunit beta, chloroplastic OS=Adiantum capillus-veneris GN=atpB PE=2 SV=4	1691.24				1.06606	0.443254	Photosynthesis		7792.32	116461	516.69	874.624		77678.1	30929.3	333.154	1214.82		3.91468	3.90165	0.759365		0.0839362	0.187732	0.315363	0.10481	0.269003	0.487675
976	IGNAFDNR	2	Q40353;Q84UI5	Q40353|MMK2_MEDSA Mitogen-activated protein kinase homolog MMK2 OS=Medicago sativa GN=MMK2 PE=2 SV=1	113.4	XP_008796911.1	PREDICTED: mitogen-activated protein kinase 2 isoform X1 [Phoenix dactylifera]	24.19	1.06504	0.662424	Amino acids & protein metabolism		1.39451e+06	1.1199e+06	2.52e+06	2.73781e+06		266387	91208.5	367372	392922		-0.853662	-0.316393	0.119598		0.0407076	0.1902	0.34187	0.0596232	0.264459	0.485882
1464	IVYDEHNHER	1	P49729	P49729|UCRI1_TOBAC Cytochrome b-c1 complex subunit Rieske-1, mitochondrial (Fragment) OS=Nicotiana tabacum PE=2 SV=1	50.83	XP_008776970.1	PREDICTED: cytochrome b-c1 complex subunit Rieske-4, mitochondrial-like [Phoenix dactylifera]	23.27	1.0649	0.519765	Photosynthesis		701163	275000	983940	1.13622e+06		154051	62734.7	80660.3	106135		-0.48882	-1.35032	0.207597		0.0821024	0.00462883	0.20908	0.102936	0.0789667	0.418986
518	ISDDELR	1	Q42919	Q42919|G6PD_MEDSA Glucose-6-phosphate 1-dehydrogenase, cytoplasmic isoform OS=Medicago sativa PE=2 SV=1	71.52	XP_008792156.1	PREDICTED: glucose-6-phosphate 1-dehydrogenase, cytoplasmic isoform-like [Phoenix dactylifera]	31.42	1.06456	0.562289	Primary metabolism		746127	839677	1.18209e+06	1.25809e+06		93981	101839	210497	93645.6		-0.663844	0.170414	0.0899039		0.0742704	0.446908	0.384719	0.0943272	0.471756	0.479939
209	QDMVVVEVPK	1	Q8RVK9;P19168	Q8RVK9|CHS_CANSA Naringenin-chalcone synthase OS=Cannabis sativa GN=CHS PE=1 SV=1	90.61	XP_008797107.1	PREDICTED: chalcone synthase 1 [Phoenix dactylifera]	40.26	1.06231	1.02303	Secondary metabolism		669789	1.22773e+06	3.84048e+06	3.1937e+06		365741	468836	1.47811e+06	1.20733e+06		-2.51951	0.874215	-0.266058		0.00332467	0.146009	0.39203	0.013629	0.218485	0.482246
555	FQAILPLR	2	Q5YLB4;Q5NBJ3	Q5YLB4|GYRB_NICBE DNA gyrase subunit B, chloroplastic/mitochondrial OS=Nicotiana benthamiana GN=GYRB PE=2 SV=1	50.24	XP_008800743.1	PREDICTED: LOW QUALITY PROTEIN: DNA gyrase subunit B, chloroplastic/mitochondrial-like [Phoenix dactylifera]	30.62	1.05907	0.88036	Gene expression / Protein formation		104038	142673	357353	291884		46689.1	24962.1	40430.2	15158.4		-1.78024	0.455607	-0.291955		0.0206498	0.112169	0.0568444	0.0372232	0.189623	0.500872
1060	MGITPIMMSAGELESGNAGEPAK	5	Q9ZT00	Q9ZT00|RCA_MAIZE Ribulose bisphosphate carboxylase/oxygenase activase, chloroplastic OS=Zea mays GN=RCA1 PE=2 SV=3	1710.39				1.05677	0.626729	Photosynthesis		6.15671e+07	5.29065e+07	3.11957e+07	4.31705e+07		2.27363e+06	7.99151e+06	3.59995e+06	3.16356e+06		0.980813	-0.218713	0.4687		0.00240421	0.0706412	0.0424149	0.0120878	0.156428	0.559548
807	GDTHLAVDQLIMGLLEDSQIR	2	P42730	P42730|CLPB1_ARATH Chaperone protein ClpB1 OS=Arabidopsis thaliana GN=CLPB1 PE=1 SV=2	287.36				1.05606	0.695518	Stress response		1.58277e+07	1.49342e+07	5.14584e+06	7.55637e+06		2.13072e+06	1.66118e+06	605523	3.17326e+06		1.62097	-0.083827	0.554287		1.96212e-05	0.446589	0.105743	0.00137667	0.472959	0.478211
1291	ELSSDSSQHVR	1	Q38951;P36875	Q38951|2AAG_ARATH Serine/threonine-protein phosphatase 2A 65 kDa regulatory subunit A gamma isoform OS=Arabidopsis thaliana GN=PP2AA3 PE=1 SV=2	233.49	XP_008797605.1	PREDICTED: serine/threonine-protein phosphatase 2A 65 kDa regulatory subunit A beta isoform [Phoenix dactylifera]	40.19	1.05464	0.185275	Amino acids & protein metabolism		214391	171909	506778	291881		73151.6	32206.3	97622.7	71670.8		-1.24111	-0.3186	-0.795974		0.00432676	0.0684289	0.109318	0.0151786	0.153934	0.445392
1473	VKPSNPSELDSLMGPK	1	P46485	P46485|GCSH_FLATR Glycine cleavage system H protein, mitochondrial OS=Flaveria trinervia GN=GDCSH PE=2 SV=1	59.07				1.05383	0.647194	N metabolism		2.7397e+07	9.19005e+06	1.71409e+07	1.96496e+07		5.66333e+06	1.25837e+06	3.12879e+06	3.46483e+06		0.676572	-1.57587	0.197056		0.0412592	0.0023562	0.196207	0.059414	0.06592	0.415075
308	GNPTEFFR	2	Q84Q83	Q84Q83|TOC75_ORYSJ Protein TOC75, chloroplastic OS=Oryza sativa subsp. japonica GN=TOC75 PE=2 SV=2	168.34	XP_008801596.1	PREDICTED: protein TOC75-3, chloroplastic-like [Phoenix dactylifera]	30.86	1.05237	0.873324	Transport		1.65173e+06	2.2137e+06	2.90999e+06	2.72202e+06		327955	123859	34840	69660		-0.817035	0.422479	-0.0963395		0.0335848	0.075665	0.04717	0.051625	0.158141	0.497718
1431	GLDIPHVAHVVNFDLPNDIDDYVHR	1	Q84W89;Q2R1M8;Q8LA13	Q84W89|RH37_ARATH DEAD-box ATP-dependent RNA helicase 37 OS=Arabidopsis thaliana GN=RH37 PE=2 SV=2	123.27	XP_008796685.1	PREDICTED: DEAD-box ATP-dependent RNA helicase 37-like [Phoenix dactylifera]	35.88	1.05177	0.67892	Gene expression / Protein formation		49038.7	26081.3	160681	81131.5		12491.3	6679.08	33391.6	34095.2		-1.7122	-0.910904	-0.985863		0.00552376	0.118493	0.194317	0.0174731	0.200976	0.40241
224	FLVPSYR	1	P23321	P23321|PSBO1_ARATH Oxygen-evolving enhancer protein 1-1, chloroplastic OS=Arabidopsis thaliana GN=PSBO1 PE=1 SV=2	262.02				1.05177	0.495545	Photosynthesis		2.27269e+06	4.40669e+06	1.14568e+06	992385		1.0348e+06	467447	108939	95745.4		0.988194	0.955293	-0.207239		0.0621908	0.205716	0.167327	0.0818083	0.268404	0.441572
970	LTPDYDALDVANK	3	Q8LD46;O22644;Q9LWB5	Q8LD46|R23A1_ARATH 60S ribosomal protein L23a-1 OS=Arabidopsis thaliana GN=RPL23AA PE=2 SV=2	149.91	XP_008797929.1	PREDICTED: 60S ribosomal protein L23A-like [Phoenix dactylifera]	59.63	1.05043	0.343028	Gene expression / Protein formation		6.22895e+06	5.8433e+06	9.73493e+06	9.05971e+06		931510	853186	465434	761440		-0.644181	-0.0922061	-0.103706		0.0236198	0.192268	0.298125	0.0407901	0.263569	0.478378
913	AQVEEFYVITWNSPK	3	Q9S7H1;P29302;P12353;P36213	Q9S7H1|PSAD1_ARATH Photosystem I reaction center subunit II-1, chloroplastic OS=Arabidopsis thaliana GN=psaD1 PE=1 SV=1	689.94				1.05022	0.922632	Photosynthesis		2.55931e+08	2.23648e+08	1.74857e+08	1.84253e+08		2.52528e+07	1.47118e+07	7.93467e+06	1.43404e+07		0.549581	-0.194526	0.0755129		0.00952652	0.24598	0.297831	0.023216	0.304246	0.480233
1271	FVEFYGEGMSELSLADR	1	Q94A28	Q94A28|ACO3M_ARATH Aconitate hydratase 3, mitochondrial OS=Arabidopsis thaliana GN=ACO3 PE=1 SV=3	98.59	XP_008785050.1	PREDICTED: aconitate hydratase, cytoplasmic-like [Phoenix dactylifera]	38.08	1.04594	0.790486	Primary metabolism		1.50532e+06	951178	1.40569e+06	1.35627e+06		183409	160058	85395.5	150071		0.0987864	-0.66228	-0.051632		0.351771	0.130777	0.36587	0.371594	0.210866	0.492935
1328	LHPPAPLLLPR	1	Q9LTM1	Q9LTM1|C71BM_ARATH Cytochrome P450 71B22 OS=Arabidopsis thaliana GN=CYP71B22 PE=2 SV=1	32.59	XP_017702360.1	PREDICTED: cytochrome P450 71A1-like [Phoenix dactylifera]	38.59	1.04419	0.728473	Secondary metabolism		503615	321082	100581	87331.2		197110	113051	45593.4	46179.1		2.32397	-0.649379	-0.203783		0.00305067	0.345957	0.42786	0.0130643	0.391285	0.493306
50	TDQYGGSLENR	1	Q69TH6	Q69TH6|OPR3_ORYSJ Putative 12-oxophytodienoate reductase 3 OS=Oryza sativa subsp. japonica GN=OPR3 PE=3 SV=1	42.15	XP_008786404.1	PREDICTED: putative 12-oxophytodienoate reductase 11 [Phoenix dactylifera]	40.89	1.04379	0.631195	Stress response		1.14918e+06	1.00237e+06	2.79901e+06	2.43368e+06		243283	3.11928e+06	207030	393552		-1.28431	-0.197191	-0.201778		0.0153395	0.0302304	0.229796	0.0295	0.12	0.433744
1003	DAPPGEKPEPVR	5	Q945U1;O65059	Q945U1|RS15_ELAOL 40S ribosomal protein S15 OS=Elaeis oleifera GN=RPS15 PE=2 SV=1	326.83	XP_008796450.1	PREDICTED: 40S ribosomal protein S15-like [Phoenix dactylifera]	23.05	1.04053	0.207301	Gene expression / Protein formation		3.21538e+06	2.8713e+06	4.60562e+06	5.10919e+06		358959	372910	503954	590405		-0.518407	-0.163281	0.149701		0.0265646	0.0751686	0.323392	0.0437294	0.157653	0.478841
856	APITTFIVEPFVPHDQEYYLSIVSER	4	Q2QNG7;O22718	Q2QNG7|ACLA3_ORYSJ ATP-citrate synthase alpha chain protein 3 OS=Oryza sativa subsp. japonica GN=ACLA-3 PE=2 SV=1	129.34	XP_008778223.1	PREDICTED: ATP-citrate synthase alpha chain protein 2 [Phoenix dactylifera]	35.08	1.03404	0.632947	Primary metabolism		875731	656812	2.29167e+06	2.87412e+06		204177	151163	1.17739e+06	961935		-1.38784	-0.415008	0.326721		0.0583793	0.19829	0.373644	0.0777727	0.271053	0.48205
1175	SNPNEQNVELNR	1	Q09FU6	Q09FU6|PSBL_NANDO Photosystem II reaction center protein L OS=Nandina domestica GN=psbL PE=3 SV=1	40.16				1.03379	1.02514	Photosynthesis		1.05875e+06	934308	870001	502035		197926	165203	183172	189665		0.283276	-0.180395	-0.793229		0.191122	0.0195817	0.178783	0.213234	0.107013	0.4248
1364	ATAGTCEEMMK	2	P04992	P04992|RBL_PETHY Ribulose bisphosphate carboxylase large chain OS=Petunia hybrida GN=rbcL PE=1 SV=1	1635.14				1.0332	0.704163	Primary metabolism		1.28687e+07	8.20895e+06	1.14319e+07	5.69612e+06		4.64499e+06	3.47435e+06	3.92019e+06	2.42799e+06		0.17081	-0.648601	-1.00501		0.354547	0.0957407	0.184525	0.370641	0.177363	0.410718
886	GDGAIYLR	2	P0C5A3	P0C5A3|DPNP_ORYSA 3'(2'),5'-bisphosphate nucleotidase OS=Oryza sativa PE=2 SV=1	34.76	XP_008808499.1	PREDICTED: 3'(2'),5'-bisphosphate nucleotidase-like [Phoenix dactylifera]	20.99	1.032	0.677113	Secondary metabolism		556259	592626	832723	888837		100965	110226	63845.5	116320		-0.58208	0.0913662	0.0940838		0.0502789	0.489827	0.351478	0.0697635	0.491192	0.488345
122	DGAFEDVLR	1	P31924;P31923;P49036	P31924|SUS1_ORYSJ Sucrose synthase 1 OS=Oryza sativa subsp. japonica GN=SUS1 PE=1 SV=1	125.59				1.03074	0.54532	Primary metabolism		4.49443e+06	7.77331e+06	2.89262e+06	2.30783e+06		507566	1.24293e+06	343057	444870		0.635758	0.790392	-0.32584		0.0302714	0.00504058	0.230925	0.0471103	0.0735714	0.429819
708	EADIDGDGQVNYEEFVR	1	P13868	P13868|CALM1_SOLTU Calmodulin-1 OS=Solanum tuberosum GN=PCM1 PE=1 SV=2	316.66	XP_008798212.1	PREDICTED: calmodulin [Phoenix dactylifera]	72.9	1.02978	0.468984	Stress response		2.17013e+06	2.16457e+06	3.72777e+06	3.87611e+06		324653	449304	352720	410179		-0.78053	-0.00370496	0.0562952		0.0256479	0.394411	0.394077	0.0431245	0.42848	0.477953
922	LIEDGSLDELVR	1	Q40082	Q40082|XYLA_HORVU Xylose isomerase OS=Hordeum vulgare GN=XYLA PE=1 SV=1	36.08	XP_008796227.1	PREDICTED: xylose isomerase isoform X1 [Phoenix dactylifera]	36.74	1.02671	0.763938	Primary metabolism		958082	802242	472774	441724		266199	118061	48366.5	97098		1.019	-0.256112	-0.0980077		0.0279868	0.109727	0.399759	0.0449961	0.192851	0.485882
1391	AVVVHADPDDLGK	2	P11428;A2XGP6	P11428|SODC2_MAIZE Superoxide dismutase [Cu-Zn] 2 OS=Zea mays GN=SODCC.1 PE=2 SV=2	108.98	XP_008811696.1	PREDICTED: superoxide dismutase [Cu-Zn]-like [Phoenix dactylifera]	42.95	1.02614	0.497723	Stress response		1.46373e+07	7.66204e+06	1.88293e+07	1.88418e+07		2.9495e+06	774448	2.24354e+06	2.98676e+06		-0.363336	-0.933845	0.000955336		0.10905	0.0848631	0.499015	0.132064	0.166762	0.501214
603	GAHEGQGLGNNFLSHIR	4	Q9SA73;Q6Z1J6;B8BBN7	Q9SA73|OLA1_ARATH Obg-like ATPase 1 OS=Arabidopsis thaliana GN=YchF1 PE=1 SV=1	79.66	XP_017702146.1	PREDICTED: obg-like ATPase 1 [Phoenix dactylifera]	63.37	1.02471	0.753693	Stress response		2.81439e+06	2.76426e+06	4.02861e+06	4.05828e+06		222705	229307	212247	484597		-0.517459	-0.0259262	0.0105864		0.0136838	0.397233	0.480876	0.0290553	0.435979	0.499345
1509	FDMEGLPADLIR	1	Q9FNX8	Q9FNX8|LOX4_ARATH Lipoxygenase 4, chloroplastic OS=Arabidopsis thaliana GN=LOX4 PE=2 SV=1	72.08	XP_008787302.1	PREDICTED: linoleate 13S-lipoxygenase 2-1, chloroplastic-like [Phoenix dactylifera]	51.89	1.02465	0.747231	Stress response		1.47799e+07	2.33997e+06	1.4874e+07	1.29613e+07		7.26223e+06	401110	8.00388e+06	1.09683e+07		-0.00915582	-2.65908	-0.198576		0.496853	0.0135818	0.450997	0.502433	0.103	0.496925
23	DGDSHLVEWNETEGAIK	1	Q0J7U6	Q0J7U6|TPR2_ORYSJ Protein TPR2 OS=Oryza sativa subsp. japonica GN=TPR2 PE=1 SV=1	135.1	XP_008778363.2	PREDICTED: protein TPR2, partial [Phoenix dactylifera]	26.96	1.02254	0.438288	Gene expression / Protein formation		41970	69902.8	177080	308042		22748.2	284196	45274.7	116171		-2.07697	0.735991	0.798727		0.0305441	0.237189	0.19435	0.0481316	0.309	0.400357
287	ALLEEAENER	2	O22049;O03376	O22049|AOX2_ARATH Ubiquinol oxidase 2, mitochondrial OS=Arabidopsis thaliana GN=AOX2 PE=1 SV=2	69.71	XP_008785033.1	PREDICTED: ubiquinol oxidase 2, mitochondrial-like [Phoenix dactylifera]	39.34	1.01993	0.427065	Stress response		1.68274e+06	2.2657e+06	1.06573e+06	1.06404e+06		200222	144967	91511.3	209364		0.658972	0.429147	-0.00229003		0.017073	0.146583	0.495148	0.0323548	0.232331	0.506127
1028	DMGYNVSMMADSTSR	1	P09469;Q9SM09;P13548	P09469|VATA_DAUCA V-type proton ATPase catalytic subunit A OS=Daucus carota PE=2 SV=1	834.73	XP_008789620.1	PREDICTED: V-type proton ATPase catalytic subunit A-like isoform X1 [Phoenix dactylifera]	65.11	1.01969	0.629462	Transport		1.18789e+06	1.01205e+06	1.9264e+06	2.05047e+06		188803	80775.6	165045	510962		-0.697507	-0.231119	0.0900528		0.0118535	0.397302	0.410203	0.027082	0.434828	0.482422
841	TMSADPVAVVELPNR	1	Q94IR2	Q94IR2|CCD1_PHAVU Carotenoid 9,10(9',10')-cleavage dioxygenase 1 OS=Phaseolus vulgaris GN=CCD1 PE=1 SV=1	93.44	XP_008801952.1	PREDICTED: carotenoid 9,10(9',10')-cleavage dioxygenase [Phoenix dactylifera]	69.18	1.01834	0.607585	Secondary metabolism		6.97651e+06	6.23491e+06	1.14531e+07	8.93674e+06		1.19124e+06	504966	1.36287e+06	465464		-0.715164	-0.162136	-0.35792		0.0144064	0.193165	0.0328605	0.0286238	0.262685	0.592565
1132	DGPPNISLHAFYVIDNAK	2	Q43872;A7QEU4	Q43872|PER64_ARATH Peroxidase 64 OS=Arabidopsis thaliana GN=PER64 PE=1 SV=1	83.21	XP_008806161.2	PREDICTED: peroxidase 64-like [Phoenix dactylifera]	55.15	1.01637	0.4767	Stress response		4.68446e+06	3.53297e+06	7.00826e+06	7.47713e+06		470277	201321	524390	1.39004e+06		-0.581174	-0.406998	0.0934293		0.00666807	0.0743141	0.394488	0.0189527	0.157155	0.476538
846	SEHLTDLK	1	P24825;B0LDU6;Q9ZRS4	P24825|CHS2_MAIZE Chalcone synthase C2 OS=Zea mays GN=C2 PE=3 SV=1	69.95	XP_008797107.1	PREDICTED: chalcone synthase 1 [Phoenix dactylifera]	23.03	1.01597	0.634649	Secondary metabolism		460826	90418.2	2.31571e+06	5.38238e+06		132361	322749	2.83531e+06	2.80301e+06		-2.32916	-2.34954	1.21679		0.0592079	0.0323628	0.272901	0.0783505	0.122074	0.451457
671	SAVLNSLIGHPVLPTGENGATR	2	Q9LQ55	Q9LQ55|DRP2B_ARATH Dynamin-2B OS=Arabidopsis thaliana GN=DRP2B PE=1 SV=2	34.1	XP_008788765.1	PREDICTED: dynamin-2A-like isoform X1 [Phoenix dactylifera]	24.97	1.01423	0.595168	Cell/development		52513	48344.5	159181	185265		20629	17053.9	33564.8	63470.5		-1.59992	-0.119322	0.218921		0.00841258	0.474086	0.383652	0.0214148	0.482893	0.481411
987	GFQQGLYMGNGGGANVVAPGYTK	2	Q9AQU5;Q7XSQ9	Q9AQU5|PIP13_MAIZE Aquaporin PIP1-3/PIP1-4 OS=Zea mays GN=PIP1-3 PE=2 SV=1	126.86				1.01322	0.859698	Structural		4.73518e+07	3.92439e+07	3.12958e+07	3.2323e+07		4.13822e+06	1.89648e+06	2.93515e+06	4.80328e+06		0.597451	-0.270951	0.0465911		0.0193557	0.110843	0.435675	0.0344167	0.192034	0.497863
40	LGPTASEIIGEGR	1	P12333	P12333|CB2A_SPIOL Chlorophyll a-b binding protein, chloroplastic OS=Spinacia oleracea PE=1 SV=1	158.38				1.01148	0.550232	Photosynthesis		167508	754662	96683.8	80976.7		77046.3	236297	11855.6	33066.1		0.792883	2.1716	-0.255769		0.159027	0.00465277	0.339947	0.182541	0.077456	0.489268
1042	AGHQTSAESWGTGR	3	Q9SF40;P49691	Q9SF40|RL4A_ARATH 60S ribosomal protein L4-1 OS=Arabidopsis thaliana GN=RPL4A PE=1 SV=1	214.26	XP_008786067.1	PREDICTED: 60S ribosomal protein L4 [Phoenix dactylifera]	41.11	1.00734	0.869648	Gene expression / Protein formation		6.41263e+06	4.3314e+06	6.41902e+06	6.65128e+06		366636	544678	399340	783133		-0.0014386	-0.566082	0.0512793		0.488543	0.0349832	0.297506	0.496005	0.127611	0.482101
83	QYFVSSDVGAGK	1	Q0JCU7	Q0JCU7|ZEP_ORYSJ Zeaxanthin epoxidase, chloroplastic OS=Oryza sativa subsp. japonica GN=ZEP PE=2 SV=1	33.68	XP_008797271.1	PREDICTED: zeaxanthin epoxidase, chloroplastic [Phoenix dactylifera]	38.08	1.00694	0.811924	Secondary metabolism		165717	118613	946960	587754		68116.1	306877	401913	178003		-2.51458	-0.482453	-0.688091		0.000361297	0.293061	0.193472	0.006195	0.351412	0.404485
1471	LLETNNFPEFTGR	1	Q0DG35	Q0DG35|GLT2_ORYSJ Glutamate synthase 2 [NADH], chloroplastic OS=Oryza sativa subsp. japonica GN=Os05g0555600 PE=2 SV=2	53.64	XP_008798443.1	PREDICTED: glutamate synthase 1 [NADH], chloroplastic [Phoenix dactylifera]	50.82	1.00271	0.773768	N metabolism		13392.5	2870.8	24794.2	19432.9		5081.91	2706.58	16450.1	8495.59		-0.888581	-2.2219	-0.351502		0.256753	0.0931854	0.369833	0.284074	0.173376	0.486656
239	EDFGTEGR	3	Q9FJI5;P37830;P80619	Q9FJI5|G6PD6_ARATH Glucose-6-phosphate 1-dehydrogenase, cytoplasmic isoform 2 OS=Arabidopsis thaliana GN=ACG12 PE=2 SV=1	78.07	XP_008792156.1	PREDICTED: glucose-6-phosphate 1-dehydrogenase, cytoplasmic isoform-like [Phoenix dactylifera]	20.12	1.00229	0.601856	Primary metabolism		2.08889e+06	3.02223e+06	5.17527e+06	3.73993e+06		340497	369783	546132	268338		-1.30889	0.532874	-0.468622		0.00967101	0.194164	0.0318008	0.0235653	0.260933	0.629333
234	DIWPSNKEVAEVVQSSVLPDMFK	1	Q42560	Q42560|ACO1_ARATH Aconitate hydratase 1 OS=Arabidopsis thaliana GN=ACO1 PE=1 SV=2	317.73				1.00028	0.917878	Primary metabolism		555909	1.02882e+06	476901	762472		238756	71270.5	166325	273076		0.221159	0.888076	0.676994		0.415639	0.121726	0.217598	0.43365	0.0971765	0.424579
478	LCNDLATSSAELER	1	Q5UB07	Q5UB07|TPS4_MEDTR Tricyclene synthase TPS4, chloroplastic OS=Medicago truncatula GN=TPS4 PE=1 SV=1	66.64	XP_008779509.1	PREDICTED: alpha-terpineol synthase, chloroplastic-like, partial [Phoenix dactylifera]	1001.54	0.887184	0.729571	Secondary metabolism		1.74434e+08	1.35922e+08	5.85836e+07	4.68247e+07		8.57197e+06	2.59364e+07	9.22467e+06	6.8145e+06		1.57411	-0.359899	-0.323226		7.88163e-06	0.098128	0.167611	0.0016315	0.180924	0.447684
